# Supplementary material for: Amicarbazone
Source: Acta Crystallogr Sect E Struct Rep Online. 2013 Mar 28;69(Pt 4):o603. doi: 10.1107/S1600536813007782 (PMC3629643; doi:10.1107/S1600536813007782)
Supplement: Supplementary file 1 [file e-69-0o603-sup1.cif]

##############################################################################
#                                                                            #
# This CIF contains the data in a paper accepted for publication in          #
# Acta Crystallographica Section E. It conforms to the requirements of       #
# Notes for Authors for Acta Crystallographica Section E, and has been       #
# peer reviewed under the auspices of the IUCr Commission on Journals.       #
#                                                                            #
# Full details of the Crystallographic Information File format               #
# are given in the paper "The Crystallographic Information File (CIF):       #
# a New Standard Archive File for Crystallography" by S. R. Hall, F. H.      #
# Allen and I. D. Brown [Acta Cryst. (1991), A47, 655-685].                  #
#                                                                            #
# The current version of the core CIF dictionary is obtainable from          #
# ftp://ftp.iucr.org/pub/cif_core.dic.                                       #
#                                                                            #
# Software is freely available for graphical display of the structure(s)     #
# in this CIF. For information consult the CIF software page                 #
# http://www.iucr.org/resources/cif/software.                                #
#                                                                            #
# This file may be used for bona fide research purposes within the           #
# scientific community so long as proper attribution is given to the journal # 
# article from which it was obtained.                                        #
#                                                                            #
##############################################################################
data_global
_audit_creation_method     SHELXL-97
_journal_date_recd_electronic     2013-03-04
_journal_date_accepted     2013-03-20
_journal_name_full     'Acta Crystallographica, Section E'
_journal_year     2013
_journal_volume     69
_journal_issue      4
_journal_page_first     o603
_journal_page_last     o603
_journal_paper_category     QO
_journal_paper_doi     10.1107/S1600536813007782
_journal_coeditor_code     LD2097
_publ_contact_author_name     'Jasinski, Jerry P.'
_publ_contact_author_address
;
Department of Chemistry
Keene State College
229 Main Street
Keene, New Hampshire 03435, USA
;
_publ_contact_author_email     jjasinski@keene.edu
_publ_contact_author_fax     ?
_publ_contact_author_phone     '603 358-2563'
_publ_section_title
;
Amicarbazone
;
loop_
    _publ_author_name
    _publ_author_address
    'Kaur, Manpreet'
;
Department of Studies in Chemistry
University of Mysore
Manasagangotri, Mysore 570 006, India
;
    'Butcher, Ray J.'
;
Department of Chemistry
Howard University
525 College Street NW
Washington, DC 20059, USA
;
    'Jasinski, Jerry P.'
;
Department of Chemistry
Keene State College
229 Main Street
Keene, NH 03435-2001, USA
;
    'Yathirajan, H. S.'
;
Department of Studies in Chemistry
University of Mysore
Manasagangotri, Mysore 570 006, India
;
    'Siddaraju, B. P.'
;
Department of Chemistry
G. Madegowda Institute of Technology
Bharathinagara 571 422, India
;
data_I
_chemical_name_systematic
;\
4-Amino-<i>N</i>-<i>tert</i>-butyl-5-oxo-3-(propan-2-yl)-1<i>H</i>-\
1,2,4-triazole-1-carboxamide
;
_chemical_name_common     ?
_chemical_formula_moiety     'C10 H19 N5 O2'
_chemical_formula_sum     'C10 H19 N5 O2'
_chemical_formula_iupac     'C10 H19 N5 O2'
_chemical_formula_weight     241.30
_chemical_melting_point     ?
_symmetry_cell_setting     triclinic
_symmetry_space_group_name_H-M     'P -1'
_symmetry_space_group_name_Hall     '-P 1'
loop_
    _symmetry_equiv_pos_as_xyz
    'x, y, z'
    '-x, -y, -z'
_cell_length_a     11.0298(2)
_cell_length_b     12.2135(4)
_cell_length_c     14.8542(4)
_cell_angle_alpha     92.244(2)
_cell_angle_beta     95.7020(19)
_cell_angle_gamma     93.379(2)
_cell_volume     1985.65(9)
_cell_formula_units_Z     6
_cell_measurement_reflns_used     11341
_cell_measurement_theta_min     2.9903
_cell_measurement_theta_max     75.4248
_cell_measurement_temperature     123(2)
_exptl_crystal_description     prism
_exptl_crystal_colour     colorless
_exptl_crystal_size_max     0.35
_exptl_crystal_size_mid     0.25
_exptl_crystal_size_min     0.15
_exptl_crystal_density_diffrn     1.211
_exptl_crystal_density_meas     ?
_exptl_crystal_density_method     'not measured'
_exptl_crystal_F_000     780
_exptl_absorpt_coefficient_mu     0.721
_exptl_absorpt_correction_type     multi-scan
_exptl_absorpt_process_details
;
(<i>CrysAlis PRO</i> and <i>CrysAlis RED</i>; Agilent, 2012)
;
_exptl_absorpt_correction_T_min     0.79117
_exptl_absorpt_correction_T_max     1.00000
_exptl_special_details
;
;
_diffrn_ambient_temperature     123(2)
_diffrn_radiation_type     CuK\a
_diffrn_radiation_wavelength     1.54184
_diffrn_radiation_source     'Enhance (Cu) X-ray Source'
_diffrn_radiation_monochromator     graphite
_diffrn_measurement_device_type     'Agilent Xcalibur (Ruby, Gemini)'
_diffrn_measurement_method     '\w scans'
_diffrn_detector_area_resol_mean     10.5081
_diffrn_reflns_number     13380
_diffrn_reflns_av_R_equivalents     0.0188
_diffrn_reflns_av_sigmaI/netI     0.0217
_diffrn_reflns_theta_min     2.99
_diffrn_reflns_theta_max     75.61
_diffrn_reflns_theta_full     67.50
_diffrn_measured_fraction_theta_max     0.965
_diffrn_measured_fraction_theta_full     0.998
_diffrn_reflns_limit_h_min     -13
_diffrn_reflns_limit_h_max     9
_diffrn_reflns_limit_k_min     -13
_diffrn_reflns_limit_k_max     15
_diffrn_reflns_limit_l_min     -17
_diffrn_reflns_limit_l_max     18
_diffrn_standards_number     ?
_diffrn_standards_interval_count     ?
_diffrn_standards_interval_time     ?
_diffrn_standards_decay_%     ?
_refine_special_details
;
Refinement of <i>F</i>^2^ against ALL reflections. The weighted <i>R</i>-factor
<i>wR</i> and goodness of fit <i>S</i> are based on <i>F</i>^2^, conventional
<i>R</i>-factors <i>R</i> are based on <i>F</i>, with <i>F</i> set to zero for
negative <i>F</i>^2^. The threshold expression of <i>F</i>^2^ >
\s(<i>F</i>^2^) is used only for calculating <i>R</i>-factors(gt) <i>etc</i>.
and is not relevant to the choice of reflections for refinement.
<i>R</i>-factors based on <i>F</i>^2^ are statistically about twice as large
as those based on <i>F</i>, and <i>R</i>- factors based on ALL data will be
even larger.
;
_reflns_number_total     7959
_reflns_number_gt     7592
_reflns_threshold_expression     I>2sigma(I)
_refine_ls_structure_factor_coef     Fsqd
_refine_ls_matrix_type     full
_refine_ls_R_factor_all     0.0454
_refine_ls_R_factor_gt     0.0438
_refine_ls_wR_factor_gt     0.1133
_refine_ls_wR_factor_ref     0.1146
_refine_ls_goodness_of_fit_ref     1.051
_refine_ls_restrained_S_all     1.051
_refine_ls_number_reflns     7959
_refine_ls_number_parameters     499
_refine_ls_number_restraints     0
_refine_ls_hydrogen_treatment     mixed
_refine_ls_weighting_scheme     calc
_refine_ls_weighting_details
         'calc w=1/[\s^2^(Fo^2^)+(0.0642P)^2^+0.6558P] where P=(Fo^2^+2Fc^2^)/3'
_atom_sites_solution_hydrogens     geom
_atom_sites_solution_primary     direct
_atom_sites_solution_secondary     difmap
_refine_ls_shift/su_max     0.000
_refine_ls_shift/su_mean     0.000
_refine_diff_density_max     0.333
_refine_diff_density_min     -0.283
_refine_ls_extinction_method     none
_refine_ls_extinction_coef     ?
loop_
    _atom_type_symbol
    _atom_type_description
    _atom_type_scat_dispersion_real
    _atom_type_scat_dispersion_imag
    _atom_type_scat_source
    'C' 'C' 0.0181 0.0091
                         'International Tables Vol C Tables 4.2.6.8 and 6.1.1.4'
    'H' 'H' 0.0000 0.0000
                         'International Tables Vol C Tables 4.2.6.8 and 6.1.1.4'
    'N' 'N' 0.0311 0.0180
                         'International Tables Vol C Tables 4.2.6.8 and 6.1.1.4'
    'O' 'O' 0.0492 0.0322
                         'International Tables Vol C Tables 4.2.6.8 and 6.1.1.4'
_computing_data_collection     'CrysAlis PRO (Agilent, 2012)'
_computing_cell_refinement     'CrysAlis PRO (Agilent, 2012)'
_computing_data_reduction     'CrysAlis PRO (Agilent,  2012)'
_computing_structure_solution     'SHELXS97 (Sheldrick, 2008)'
_computing_structure_refinement     'SHELXL97 (Sheldrick, 2008)'
_computing_molecular_graphics     'SHELXTL (Sheldrick, 2008)'
_computing_publication_material     'SHELXTL (Sheldrick, 2008)'
loop_
    _atom_site_type_symbol
    _atom_site_label
    _atom_site_fract_x
    _atom_site_fract_y
    _atom_site_fract_z
    _atom_site_U_iso_or_equiv
    _atom_site_adp_type
    _atom_site_calc_flag
    _atom_site_refinement_flags
    _atom_site_occupancy
    _atom_site_symmetry_multiplicity
    _atom_site_disorder_assembly
    _atom_site_disorder_group
    O O1A 0.51333(8) 0.54857(7) 0.27512(6) 0.02404(19) Uani d . 1 1 . .
    O O2A 0.79068(9) 0.61028(9) 0.49492(7) 0.0338(2) Uani d . 1 1 . .
    N N1A 0.40274(9) 0.61234(8) 0.39102(7) 0.0195(2) Uani d . 1 1 . .
    N N2A 0.28358(9) 0.60744(9) 0.34749(8) 0.0228(2) Uani d . 1 1 . .
    H H3N1 0.2623(16) 0.5362(16) 0.3316(12) 0.032(4) Uiso d . 1 1 . .
    H H3N2 0.2814(17) 0.6526(16) 0.2999(13) 0.035(4) Uiso d . 1 1 . .
    N N3A 0.55089(9) 0.64321(9) 0.50255(7) 0.0223(2) Uani d . 1 1 . .
    N N4A 0.59586(9) 0.60225(8) 0.42386(7) 0.0212(2) Uani d . 1 1 . .
    N N5A 0.75776(9) 0.56285(9) 0.34326(8) 0.0242(2) Uani d . 1 1 . .
    H H4AB 0.6995 0.5513 0.2983 0.029 Uiso calc R 1 1 . .
    C C1A 0.50547(10) 0.58304(9) 0.35331(8) 0.0196(2) Uani d . 1 1 . .
    C C2A 0.43486(11) 0.64838(9) 0.47960(8) 0.0201(2) Uani d . 1 1 . .
    C C3A 0.34541(11) 0.69354(10) 0.53838(9) 0.0237(3) Uani d . 1 1 . .
    H H4AA 0.2738 0.6391 0.5371 0.028 Uiso calc R 1 1 . .
    C C4A 0.30062(13) 0.80053(12) 0.50000(10) 0.0315(3) Uani d . 1 1 . .
    H H5AA 0.2599 0.7854 0.4387 0.047 Uiso calc R 1 1 . .
    H H5AB 0.3704 0.8535 0.4979 0.047 Uiso calc R 1 1 . .
    H H5AC 0.2429 0.8309 0.5389 0.047 Uiso calc R 1 1 . .
    C C5A 0.40205(14) 0.71189(12) 0.63627(9) 0.0305(3) Uani d . 1 1 . .
    H H6AA 0.4295 0.6423 0.6590 0.046 Uiso calc R 1 1 . .
    H H6AB 0.3411 0.7393 0.6737 0.046 Uiso calc R 1 1 . .
    H H6AC 0.4719 0.7658 0.6389 0.046 Uiso calc R 1 1 . .
    C C6A 0.72576(11) 0.59224(10) 0.42504(9) 0.0233(2) Uani d . 1 1 . .
    C C7A 0.88576(11) 0.54861(11) 0.32375(10) 0.0271(3) Uani d . 1 1 . .
    C C8A 0.96498(13) 0.65373(13) 0.34987(12) 0.0372(3) Uani d . 1 1 . .
    H H9AA 0.9690 0.6685 0.4155 0.056 Uiso calc R 1 1 . .
    H H9AB 0.9294 0.7151 0.3184 0.056 Uiso calc R 1 1 . .
    H H9AC 1.0474 0.6451 0.3325 0.056 Uiso calc R 1 1 . .
    C C9A 0.93520(13) 0.45147(13) 0.37431(11) 0.0363(3) Uani d . 1 1 . .
    H H10A 0.9283 0.4631 0.4392 0.054 Uiso calc R 1 1 . .
    H H10B 1.0211 0.4452 0.3644 0.054 Uiso calc R 1 1 . .
    H H10C 0.8879 0.3838 0.3517 0.054 Uiso calc R 1 1 . .
    C C10A 0.87979(14) 0.52432(15) 0.22191(11) 0.0389(3) Uani d . 1 1 . .
    H H11A 0.8453 0.5857 0.1898 0.058 Uiso calc R 1 1 . .
    H H11B 0.8281 0.4571 0.2055 0.058 Uiso calc R 1 1 . .
    H H11C 0.9622 0.5145 0.2049 0.058 Uiso calc R 1 1 . .
    O O1B 0.32055(8) 0.95985(7) 0.03184(6) 0.02541(19) Uani d . 1 1 . .
    O O2B 0.15234(8) 0.69360(7) 0.16012(6) 0.0269(2) Uani d . 1 1 . .
    N N1B 0.46600(9) 0.93184(8) 0.15285(7) 0.0201(2) Uani d . 1 1 . .
    N N2B 0.54880(10) 1.02214(9) 0.14557(8) 0.0242(2) Uani d . 1 1 . .
    H H3B2 0.5068(16) 1.0854(15) 0.1505(12) 0.030(4) Uiso d . 1 1 . .
    H H3B1 0.5749(17) 1.0154(15) 0.0910(13) 0.034(4) Uiso d . 1 1 . .
    N N3B 0.37300(9) 0.79451(8) 0.21715(7) 0.0221(2) Uani d . 1 1 . .
    N N4B 0.30260(9) 0.82468(8) 0.13967(7) 0.0211(2) Uani d . 1 1 . .
    N N5B 0.12373(10) 0.81232(9) 0.04498(7) 0.0258(2) Uani d . 1 1 . .
    H H4BB 0.1620 0.8634 0.0162 0.031 Uiso calc R 1 1 . .
    C C1B 0.35739(11) 0.91208(10) 0.09966(8) 0.0206(2) Uani d . 1 1 . .
    C C2B 0.46927(11) 0.86178(10) 0.22317(8) 0.0208(2) Uani d . 1 1 . .
    C C3B 0.56869(12) 0.86298(10) 0.29937(9) 0.0261(3) Uani d . 1 1 . .
    H H4BA 0.5476 0.8016 0.3388 0.031 Uiso calc R 1 1 . .
    C C4B 0.69240(13) 0.84177(13) 0.26659(12) 0.0381(3) Uani d . 1 1 . .
    H H5BA 0.6867 0.7711 0.2323 0.057 Uiso calc R 1 1 . .
    H H5BB 0.7538 0.8401 0.3189 0.057 Uiso calc R 1 1 . .
    H H5BC 0.7161 0.9005 0.2275 0.057 Uiso calc R 1 1 . .
    C C5B 0.57330(15) 0.96978(12) 0.35741(10) 0.0354(3) Uani d . 1 1 . .
    H H6BA 0.4919 0.9814 0.3757 0.053 Uiso calc R 1 1 . .
    H H6BB 0.5999 1.0314 0.3222 0.053 Uiso calc R 1 1 . .
    H H6BC 0.6311 0.9649 0.4114 0.053 Uiso calc R 1 1 . .
    C C6B 0.18508(11) 0.77003(10) 0.11635(8) 0.0214(2) Uani d . 1 1 . .
    C C7B -0.00412(14) 0.77871(12) 0.01138(11) 0.0363(3) Uani d . 1 1 . .
    C C8B -0.08729(15) 0.80880(16) 0.08385(15) 0.0514(5) Uani d . 1 1 . .
    H H9BA -0.0789 0.8883 0.0972 0.077 Uiso calc R 1 1 . .
    H H9BB -0.0640 0.7705 0.1391 0.077 Uiso calc R 1 1 . .
    H H9BC -0.1723 0.7869 0.0617 0.077 Uiso calc R 1 1 . .
    C C9B -0.0174(2) 0.65528(15) -0.01308(14) 0.0556(5) Uani d . 1 1 . .
    H H10D 0.0374 0.6378 -0.0589 0.083 Uiso calc R 1 1 . .
    H H10E -0.1019 0.6345 -0.0372 0.083 Uiso calc R 1 1 . .
    H H10F 0.0038 0.6145 0.0412 0.083 Uiso calc R 1 1 . .
    C C10B -0.0332(2) 0.84417(17) -0.07255(14) 0.0600(6) Uani d . 1 1 . .
    H H11D 0.0175 0.8216 -0.1197 0.090 Uiso calc R 1 1 . .
    H H11E -0.0162 0.9227 -0.0570 0.090 Uiso calc R 1 1 . .
    H H11F -0.1196 0.8303 -0.0948 0.090 Uiso calc R 1 1 . .
    O O1C 0.18247(8) 0.38918(7) 0.24910(6) 0.02389(19) Uani d . 1 1 . .
    O O2C 0.32253(9) 0.07163(7) 0.25786(7) 0.0297(2) Uani d . 1 1 . .
    N N1C 0.33153(9) 0.40112(8) 0.14853(7) 0.0196(2) Uani d . 1 1 . .
    N N2C 0.32178(11) 0.51004(9) 0.12243(8) 0.0232(2) Uani d . 1 1 . .
    H H3C2 0.3638(16) 0.5511(15) 0.1687(12) 0.030(4) Uiso d . 1 1 . .
    H H3C1 0.2454(19) 0.5268(16) 0.1224(13) 0.039(5) Uiso d . 1 1 . .
    N N3C 0.40591(9) 0.23804(9) 0.16020(7) 0.0222(2) Uani d . 1 1 . .
    N N4C 0.31110(9) 0.24896(8) 0.21498(7) 0.0200(2) Uani d . 1 1 . .
    N N5C 0.17403(10) 0.17616(8) 0.30715(7) 0.0227(2) Uani d . 1 1 . .
    H H4CB 0.1416 0.2398 0.3002 0.027 Uiso calc R 1 1 . .
    C C1C 0.26465(11) 0.35096(10) 0.21013(8) 0.0192(2) Uani d . 1 1 . .
    C C2C 0.41530(11) 0.33083(10) 0.12170(8) 0.0201(2) Uani d . 1 1 . .
    C C3C 0.50113(12) 0.35820(10) 0.05267(8) 0.0234(2) Uani d . 1 1 . .
    H H4CA 0.5188 0.4396 0.0556 0.028 Uiso calc R 1 1 . .
    C C4C 0.62141(13) 0.30430(13) 0.07196(11) 0.0349(3) Uani d . 1 1 . .
    H H5CA 0.6552 0.3228 0.1346 0.052 Uiso calc R 1 1 . .
    H H5CB 0.6792 0.3309 0.0305 0.052 Uiso calc R 1 1 . .
    H H5CC 0.6073 0.2245 0.0632 0.052 Uiso calc R 1 1 . .
    C C5C 0.43789(14) 0.32422(13) -0.04145(9) 0.0346(3) Uani d . 1 1 . .
    H H6CA 0.3638 0.3642 -0.0527 0.052 Uiso calc R 1 1 . .
    H H6CB 0.4160 0.2451 -0.0447 0.052 Uiso calc R 1 1 . .
    H H6CC 0.4933 0.3415 -0.0873 0.052 Uiso calc R 1 1 . .
    C C6C 0.27048(11) 0.15583(10) 0.26283(8) 0.0208(2) Uani d . 1 1 . .
    C C7C 0.11856(12) 0.09791(10) 0.36725(9) 0.0257(3) Uani d . 1 1 . .
    C C8C 0.07780(17) -0.01067(13) 0.31583(12) 0.0425(4) Uani d . 1 1 . .
    H H9CA 0.1492 -0.0449 0.2957 0.064 Uiso calc R 1 1 . .
    H H9CB 0.0209 0.0029 0.2631 0.064 Uiso calc R 1 1 . .
    H H9CC 0.0371 -0.0597 0.3557 0.064 Uiso calc R 1 1 . .
    C C9C 0.21050(15) 0.08115(13) 0.44839(10) 0.0356(3) Uani d . 1 1 . .
    H H10G 0.2817 0.0472 0.4276 0.053 Uiso calc R 1 1 . .
    H H10H 0.1725 0.0331 0.4904 0.053 Uiso calc R 1 1 . .
    H H10I 0.2363 0.1523 0.4793 0.053 Uiso calc R 1 1 . .
    C C10C 0.00908(15) 0.15331(13) 0.39930(12) 0.0402(4) Uani d . 1 1 . .
    H H11G 0.0366 0.2242 0.4299 0.060 Uiso calc R 1 1 . .
    H H11H -0.0301 0.1064 0.4415 0.060 Uiso calc R 1 1 . .
    H H11I -0.0496 0.1649 0.3470 0.060 Uiso calc R 1 1 . .
loop_
    _atom_site_aniso_label
    _atom_site_aniso_U_11
    _atom_site_aniso_U_22
    _atom_site_aniso_U_33
    _atom_site_aniso_U_12
    _atom_site_aniso_U_13
    _atom_site_aniso_U_23
    O1A 0.0203(4) 0.0274(4) 0.0250(4) 0.0057(3) 0.0033(3) -0.0002(3)
    O2A 0.0208(4) 0.0459(6) 0.0339(5) 0.0082(4) -0.0026(4) -0.0038(4)
    N1A 0.0158(5) 0.0186(5) 0.0244(5) 0.0027(4) 0.0026(4) 0.0020(4)
    N2A 0.0144(5) 0.0250(5) 0.0287(5) 0.0030(4) 0.0003(4) 0.0006(4)
    N3A 0.0208(5) 0.0224(5) 0.0246(5) 0.0050(4) 0.0040(4) 0.0009(4)
    N4A 0.0171(5) 0.0221(5) 0.0249(5) 0.0052(4) 0.0035(4) 0.0010(4)
    N5A 0.0155(5) 0.0280(5) 0.0297(5) 0.0044(4) 0.0032(4) 0.0028(4)
    C1A 0.0166(5) 0.0164(5) 0.0266(6) 0.0031(4) 0.0036(4) 0.0045(4)
    C2A 0.0208(6) 0.0157(5) 0.0247(6) 0.0026(4) 0.0038(4) 0.0037(4)
    C3A 0.0217(6) 0.0226(6) 0.0280(6) 0.0032(5) 0.0073(5) 0.0004(5)
    C4A 0.0333(7) 0.0283(7) 0.0341(7) 0.0140(5) 0.0036(6) -0.0015(5)
    C5A 0.0368(7) 0.0288(7) 0.0272(6) 0.0071(5) 0.0069(5) 0.0009(5)
    C6A 0.0160(6) 0.0211(6) 0.0332(7) 0.0050(4) 0.0022(5) 0.0036(5)
    C7A 0.0173(6) 0.0293(7) 0.0365(7) 0.0057(5) 0.0075(5) 0.0044(5)
    C8A 0.0201(6) 0.0352(8) 0.0571(9) 0.0007(5) 0.0088(6) 0.0016(7)
    C9A 0.0255(7) 0.0365(8) 0.0501(9) 0.0132(6) 0.0109(6) 0.0102(6)
    C10A 0.0283(7) 0.0515(9) 0.0388(8) 0.0049(6) 0.0124(6) 0.0011(7)
    O1B 0.0264(4) 0.0276(5) 0.0227(4) 0.0022(4) 0.0015(3) 0.0088(3)
    O2B 0.0252(4) 0.0241(4) 0.0314(5) -0.0006(3) 0.0015(4) 0.0074(4)
    N1B 0.0200(5) 0.0179(5) 0.0230(5) 0.0025(4) 0.0027(4) 0.0027(4)
    N2B 0.0236(5) 0.0193(5) 0.0302(6) -0.0007(4) 0.0045(4) 0.0040(4)
    N3B 0.0222(5) 0.0221(5) 0.0220(5) 0.0042(4) -0.0005(4) 0.0051(4)
    N4B 0.0208(5) 0.0220(5) 0.0205(5) 0.0020(4) 0.0003(4) 0.0052(4)
    N5B 0.0237(5) 0.0282(5) 0.0249(5) -0.0014(4) -0.0011(4) 0.0062(4)
    C1B 0.0211(6) 0.0202(5) 0.0214(5) 0.0038(4) 0.0051(4) 0.0017(4)
    C2B 0.0222(6) 0.0177(5) 0.0231(6) 0.0054(4) 0.0024(4) 0.0024(4)
    C3B 0.0265(6) 0.0220(6) 0.0286(6) 0.0036(5) -0.0052(5) 0.0040(5)
    C4B 0.0259(7) 0.0384(8) 0.0491(9) 0.0114(6) -0.0060(6) 0.0020(6)
    C5B 0.0417(8) 0.0307(7) 0.0311(7) 0.0070(6) -0.0101(6) -0.0026(6)
    C6B 0.0212(6) 0.0212(6) 0.0219(6) 0.0026(4) 0.0029(4) 0.0006(4)
    C7B 0.0317(7) 0.0334(7) 0.0396(8) -0.0063(6) -0.0143(6) 0.0074(6)
    C8B 0.0243(7) 0.0490(10) 0.0815(14) 0.0017(7) 0.0040(8) 0.0148(9)
    C9B 0.0708(13) 0.0385(9) 0.0495(10) -0.0147(8) -0.0227(9) -0.0014(7)
    C10B 0.0620(12) 0.0555(11) 0.0538(11) -0.0152(9) -0.0334(9) 0.0199(9)
    O1C 0.0243(4) 0.0211(4) 0.0284(4) 0.0056(3) 0.0095(3) 0.0046(3)
    O2C 0.0361(5) 0.0217(4) 0.0348(5) 0.0100(4) 0.0133(4) 0.0084(4)
    N1C 0.0209(5) 0.0180(5) 0.0207(5) 0.0024(4) 0.0038(4) 0.0036(4)
    N2C 0.0261(6) 0.0181(5) 0.0265(5) 0.0040(4) 0.0047(4) 0.0066(4)
    N3C 0.0222(5) 0.0221(5) 0.0240(5) 0.0036(4) 0.0085(4) 0.0023(4)
    N4C 0.0205(5) 0.0195(5) 0.0213(5) 0.0038(4) 0.0060(4) 0.0036(4)
    N5C 0.0254(5) 0.0197(5) 0.0252(5) 0.0052(4) 0.0074(4) 0.0081(4)
    C1C 0.0199(5) 0.0187(5) 0.0187(5) 0.0009(4) 0.0006(4) 0.0027(4)
    C2C 0.0204(6) 0.0198(5) 0.0202(5) 0.0017(4) 0.0022(4) 0.0003(4)
    C3C 0.0261(6) 0.0207(6) 0.0245(6) -0.0005(5) 0.0091(5) 0.0019(4)
    C4C 0.0281(7) 0.0365(7) 0.0432(8) 0.0047(6) 0.0152(6) 0.0083(6)
    C5C 0.0383(8) 0.0413(8) 0.0243(6) -0.0086(6) 0.0101(6) 0.0004(6)
    C6C 0.0244(6) 0.0193(6) 0.0189(5) 0.0021(4) 0.0016(4) 0.0045(4)
    C7C 0.0281(6) 0.0231(6) 0.0281(6) 0.0027(5) 0.0094(5) 0.0098(5)
    C8C 0.0496(9) 0.0309(8) 0.0464(9) -0.0112(7) 0.0099(7) 0.0037(6)
    C9C 0.0412(8) 0.0385(8) 0.0292(7) 0.0065(6) 0.0063(6) 0.0150(6)
    C10C 0.0350(8) 0.0403(8) 0.0512(9) 0.0100(6) 0.0222(7) 0.0198(7)
_geom_special_details
;
 All esds (except the esd in the dihedral angle between two l.s. planes)
 are estimated using the full covariance matrix.  The cell esds are taken
 into account individually in the estimation of esds in distances, angles
 and torsion angles; correlations between esds in cell parameters are only
 used when they are defined by crystal symmetry.  An approximate (isotropic)
 treatment of cell esds is used for estimating esds involving l.s. planes.
;
loop_
    _geom_bond_atom_site_label_1
    _geom_bond_atom_site_label_2
    _geom_bond_site_symmetry_2
    _geom_bond_distance
    _geom_bond_publ_flag
    O1A C1A . 1.2329(15) ?
    O2A C6A . 1.2061(16) ?
    N1A C1A . 1.3725(15) ?
    N1A C2A . 1.3764(16) ?
    N1A N2A . 1.4028(14) ?
    N2A H3N1 . 0.904(19) ?
    N2A H3N2 . 0.91(2) ?
    N3A C2A . 1.2971(16) ?
    N3A N4A . 1.4004(14) ?
    N4A C1A . 1.3757(16) ?
    N4A C6A . 1.4435(15) ?
    N5A C6A . 1.3398(17) ?
    N5A C7A . 1.4879(15) ?
    N5A H4AB . 0.8800 ?
    C2A C3A . 1.4959(16) ?
    C3A C5A . 1.5271(19) ?
    C3A C4A . 1.5346(18) ?
    C3A H4AA . 1.0000 ?
    C4A H5AA . 0.9800 ?
    C4A H5AB . 0.9800 ?
    C4A H5AC . 0.9800 ?
    C5A H6AA . 0.9800 ?
    C5A H6AB . 0.9800 ?
    C5A H6AC . 0.9800 ?
    C7A C10A . 1.524(2) ?
    C7A C8A . 1.524(2) ?
    C7A C9A . 1.5276(19) ?
    C8A H9AA . 0.9800 ?
    C8A H9AB . 0.9800 ?
    C8A H9AC . 0.9800 ?
    C9A H10A . 0.9800 ?
    C9A H10B . 0.9800 ?
    C9A H10C . 0.9800 ?
    C10A H11A . 0.9800 ?
    C10A H11B . 0.9800 ?
    C10A H11C . 0.9800 ?
    O1B C1B . 1.2301(15) ?
    O2B C6B . 1.2161(15) ?
    N1B C1B . 1.3713(16) ?
    N1B C2B . 1.3750(15) ?
    N1B N2B . 1.4044(14) ?
    N2B H3B2 . 0.929(19) ?
    N2B H3B1 . 0.89(2) ?
    N3B C2B . 1.2973(17) ?
    N3B N4B . 1.3974(14) ?
    N4B C1B . 1.3794(16) ?
    N4B C6B . 1.4270(16) ?
    N5B C6B . 1.3380(16) ?
    N5B C7B . 1.4771(17) ?
    N5B H4BB . 0.8800 ?
    C2B C3B . 1.4948(17) ?
    C3B C4B . 1.526(2) ?
    C3B C5B . 1.5306(19) ?
    C3B H4BA . 1.0000 ?
    C4B H5BA . 0.9800 ?
    C4B H5BB . 0.9800 ?
    C4B H5BC . 0.9800 ?
    C5B H6BA . 0.9800 ?
    C5B H6BB . 0.9800 ?
    C5B H6BC . 0.9800 ?
    C7B C10B . 1.525(2) ?
    C7B C8B . 1.530(3) ?
    C7B C9B . 1.532(2) ?
    C8B H9BA . 0.9800 ?
    C8B H9BB . 0.9800 ?
    C8B H9BC . 0.9800 ?
    C9B H10D . 0.9800 ?
    C9B H10E . 0.9800 ?
    C9B H10F . 0.9800 ?
    C10B H11D . 0.9800 ?
    C10B H11E . 0.9800 ?
    C10B H11F . 0.9800 ?
    O1C C1C . 1.2278(15) ?
    O2C C6C . 1.2103(16) ?
    N1C C1C . 1.3717(15) ?
    N1C C2C . 1.3746(16) ?
    N1C N2C . 1.4072(14) ?
    N2C H3C2 . 0.906(18) ?
    N2C H3C1 . 0.88(2) ?
    N3C C2C . 1.2926(16) ?
    N3C N4C . 1.3967(14) ?
    N4C C1C . 1.3764(15) ?
    N4C C6C . 1.4373(15) ?
    N5C C6C . 1.3358(16) ?
    N5C C7C . 1.4802(15) ?
    N5C H4CB . 0.8800 ?
    C2C C3C . 1.4972(16) ?
    C3C C4C . 1.5224(19) ?
    C3C C5C . 1.5298(19) ?
    C3C H4CA . 1.0000 ?
    C4C H5CA . 0.9800 ?
    C4C H5CB . 0.9800 ?
    C4C H5CC . 0.9800 ?
    C5C H6CA . 0.9800 ?
    C5C H6CB . 0.9800 ?
    C5C H6CC . 0.9800 ?
    C7C C9C . 1.5243(19) ?
    C7C C8C . 1.525(2) ?
    C7C C10C . 1.5258(19) ?
    C8C H9CA . 0.9800 ?
    C8C H9CB . 0.9800 ?
    C8C H9CC . 0.9800 ?
    C9C H10G . 0.9800 ?
    C9C H10H . 0.9800 ?
    C9C H10I . 0.9800 ?
    C10C H11G . 0.9800 ?
    C10C H11H . 0.9800 ?
    C10C H11I . 0.9800 ?
loop_
    _geom_angle_atom_site_label_1
    _geom_angle_atom_site_label_2
    _geom_angle_atom_site_label_3
    _geom_angle_site_symmetry_1
    _geom_angle_site_symmetry_3
    _geom_angle
    _geom_angle_publ_flag
    C1A N1A C2A . . 109.01(10) ?
    C1A N1A N2A . . 126.31(10) ?
    C2A N1A N2A . . 124.69(10) ?
    N1A N2A H3N1 . . 107.3(11) ?
    N1A N2A H3N2 . . 109.0(12) ?
    H3N1 N2A H3N2 . . 114.1(16) ?
    C2A N3A N4A . . 104.12(10) ?
    C1A N4A N3A . . 112.25(9) ?
    C1A N4A C6A . . 129.36(10) ?
    N3A N4A C6A . . 118.27(10) ?
    C6A N5A C7A . . 123.99(11) ?
    C6A N5A H4AB . . 118.0 ?
    C7A N5A H4AB . . 118.0 ?
    O1A C1A N1A . . 127.90(11) ?
    O1A C1A N4A . . 129.20(11) ?
    N1A C1A N4A . . 102.90(10) ?
    N3A C2A N1A . . 111.70(10) ?
    N3A C2A C3A . . 125.55(11) ?
    N1A C2A C3A . . 122.66(11) ?
    C2A C3A C5A . . 111.00(11) ?
    C2A C3A C4A . . 109.25(10) ?
    C5A C3A C4A . . 111.24(11) ?
    C2A C3A H4AA . . 108.4 ?
    C5A C3A H4AA . . 108.4 ?
    C4A C3A H4AA . . 108.4 ?
    C3A C4A H5AA . . 109.5 ?
    C3A C4A H5AB . . 109.5 ?
    H5AA C4A H5AB . . 109.5 ?
    C3A C4A H5AC . . 109.5 ?
    H5AA C4A H5AC . . 109.5 ?
    H5AB C4A H5AC . . 109.5 ?
    C3A C5A H6AA . . 109.5 ?
    C3A C5A H6AB . . 109.5 ?
    H6AA C5A H6AB . . 109.5 ?
    C3A C5A H6AC . . 109.5 ?
    H6AA C5A H6AC . . 109.5 ?
    H6AB C5A H6AC . . 109.5 ?
    O2A C6A N5A . . 128.31(12) ?
    O2A C6A N4A . . 119.58(12) ?
    N5A C6A N4A . . 112.11(11) ?
    N5A C7A C10A . . 105.80(11) ?
    N5A C7A C8A . . 110.33(11) ?
    C10A C7A C8A . . 109.89(12) ?
    N5A C7A C9A . . 109.66(11) ?
    C10A C7A C9A . . 109.83(12) ?
    C8A C7A C9A . . 111.18(12) ?
    C7A C8A H9AA . . 109.5 ?
    C7A C8A H9AB . . 109.5 ?
    H9AA C8A H9AB . . 109.5 ?
    C7A C8A H9AC . . 109.5 ?
    H9AA C8A H9AC . . 109.5 ?
    H9AB C8A H9AC . . 109.5 ?
    C7A C9A H10A . . 109.5 ?
    C7A C9A H10B . . 109.5 ?
    H10A C9A H10B . . 109.5 ?
    C7A C9A H10C . . 109.5 ?
    H10A C9A H10C . . 109.5 ?
    H10B C9A H10C . . 109.5 ?
    C7A C10A H11A . . 109.5 ?
    C7A C10A H11B . . 109.5 ?
    H11A C10A H11B . . 109.5 ?
    C7A C10A H11C . . 109.5 ?
    H11A C10A H11C . . 109.5 ?
    H11B C10A H11C . . 109.5 ?
    C1B N1B C2B . . 108.91(10) ?
    C1B N1B N2B . . 124.54(10) ?
    C2B N1B N2B . . 125.57(10) ?
    N1B N2B H3B2 . . 107.8(11) ?
    N1B N2B H3B1 . . 106.6(12) ?
    H3B2 N2B H3B1 . . 110.3(16) ?
    C2B N3B N4B . . 104.24(10) ?
    C1B N4B N3B . . 112.05(10) ?
    C1B N4B C6B . . 129.10(10) ?
    N3B N4B C6B . . 118.67(10) ?
    C6B N5B C7B . . 124.13(11) ?
    C6B N5B H4BB . . 117.9 ?
    C7B N5B H4BB . . 117.9 ?
    O1B C1B N1B . . 127.81(11) ?
    O1B C1B N4B . . 129.22(11) ?
    N1B C1B N4B . . 102.95(10) ?
    N3B C2B N1B . . 111.74(11) ?
    N3B C2B C3B . . 123.07(11) ?
    N1B C2B C3B . . 125.18(11) ?
    C2B C3B C4B . . 112.37(11) ?
    C2B C3B C5B . . 110.69(11) ?
    C4B C3B C5B . . 111.95(12) ?
    C2B C3B H4BA . . 107.2 ?
    C4B C3B H4BA . . 107.2 ?
    C5B C3B H4BA . . 107.2 ?
    C3B C4B H5BA . . 109.5 ?
    C3B C4B H5BB . . 109.5 ?
    H5BA C4B H5BB . . 109.5 ?
    C3B C4B H5BC . . 109.5 ?
    H5BA C4B H5BC . . 109.5 ?
    H5BB C4B H5BC . . 109.5 ?
    C3B C5B H6BA . . 109.5 ?
    C3B C5B H6BB . . 109.5 ?
    H6BA C5B H6BB . . 109.5 ?
    C3B C5B H6BC . . 109.5 ?
    H6BA C5B H6BC . . 109.5 ?
    H6BB C5B H6BC . . 109.5 ?
    O2B C6B N5B . . 127.90(12) ?
    O2B C6B N4B . . 119.55(11) ?
    N5B C6B N4B . . 112.54(10) ?
    N5B C7B C10B . . 105.72(13) ?
    N5B C7B C8B . . 109.22(13) ?
    C10B C7B C8B . . 110.02(16) ?
    N5B C7B C9B . . 110.28(14) ?
    C10B C7B C9B . . 110.52(15) ?
    C8B C7B C9B . . 110.95(15) ?
    C7B C8B H9BA . . 109.5 ?
    C7B C8B H9BB . . 109.5 ?
    H9BA C8B H9BB . . 109.5 ?
    C7B C8B H9BC . . 109.5 ?
    H9BA C8B H9BC . . 109.5 ?
    H9BB C8B H9BC . . 109.5 ?
    C7B C9B H10D . . 109.5 ?
    C7B C9B H10E . . 109.5 ?
    H10D C9B H10E . . 109.5 ?
    C7B C9B H10F . . 109.5 ?
    H10D C9B H10F . . 109.5 ?
    H10E C9B H10F . . 109.5 ?
    C7B C10B H11D . . 109.5 ?
    C7B C10B H11E . . 109.5 ?
    H11D C10B H11E . . 109.5 ?
    C7B C10B H11F . . 109.5 ?
    H11D C10B H11F . . 109.5 ?
    H11E C10B H11F . . 109.5 ?
    C1C N1C C2C . . 109.08(10) ?
    C1C N1C N2C . . 125.18(10) ?
    C2C N1C N2C . . 125.58(10) ?
    N1C N2C H3C2 . . 104.3(11) ?
    N1C N2C H3C1 . . 108.9(12) ?
    H3C2 N2C H3C1 . . 105.8(17) ?
    C2C N3C N4C . . 104.58(10) ?
    C1C N4C N3C . . 111.95(9) ?
    C1C N4C C6C . . 128.99(10) ?
    N3C N4C C6C . . 118.94(10) ?
    C6C N5C C7C . . 123.83(10) ?
    C6C N5C H4CB . . 118.1 ?
    C7C N5C H4CB . . 118.1 ?
    O1C C1C N1C . . 127.35(11) ?
    O1C C1C N4C . . 129.76(11) ?
    N1C C1C N4C . . 102.87(10) ?
    N3C C2C N1C . . 111.48(10) ?
    N3C C2C C3C . . 125.19(11) ?
    N1C C2C C3C . . 123.25(11) ?
    C2C C3C C4C . . 111.38(11) ?
    C2C C3C C5C . . 108.67(10) ?
    C4C C3C C5C . . 112.05(12) ?
    C2C C3C H4CA . . 108.2 ?
    C4C C3C H4CA . . 108.2 ?
    C5C C3C H4CA . . 108.2 ?
    C3C C4C H5CA . . 109.5 ?
    C3C C4C H5CB . . 109.5 ?
    H5CA C4C H5CB . . 109.5 ?
    C3C C4C H5CC . . 109.5 ?
    H5CA C4C H5CC . . 109.5 ?
    H5CB C4C H5CC . . 109.5 ?
    C3C C5C H6CA . . 109.5 ?
    C3C C5C H6CB . . 109.5 ?
    H6CA C5C H6CB . . 109.5 ?
    C3C C5C H6CC . . 109.5 ?
    H6CA C5C H6CC . . 109.5 ?
    H6CB C5C H6CC . . 109.5 ?
    O2C C6C N5C . . 128.46(11) ?
    O2C C6C N4C . . 119.36(11) ?
    N5C C6C N4C . . 112.16(10) ?
    N5C C7C C9C . . 109.05(11) ?
    N5C C7C C8C . . 110.71(11) ?
    C9C C7C C8C . . 111.28(12) ?
    N5C C7C C10C . . 105.50(10) ?
    C9C C7C C10C . . 109.49(12) ?
    C8C C7C C10C . . 110.63(13) ?
    C7C C8C H9CA . . 109.5 ?
    C7C C8C H9CB . . 109.5 ?
    H9CA C8C H9CB . . 109.5 ?
    C7C C8C H9CC . . 109.5 ?
    H9CA C8C H9CC . . 109.5 ?
    H9CB C8C H9CC . . 109.5 ?
    C7C C9C H10G . . 109.5 ?
    C7C C9C H10H . . 109.5 ?
    H10G C9C H10H . . 109.5 ?
    C7C C9C H10I . . 109.5 ?
    H10G C9C H10I . . 109.5 ?
    H10H C9C H10I . . 109.5 ?
    C7C C10C H11G . . 109.5 ?
    C7C C10C H11H . . 109.5 ?
    H11G C10C H11H . . 109.5 ?
    C7C C10C H11I . . 109.5 ?
    H11G C10C H11I . . 109.5 ?
    H11H C10C H11I . . 109.5 ?
loop_
    _geom_torsion_atom_site_label_1
    _geom_torsion_atom_site_label_2
    _geom_torsion_atom_site_label_3
    _geom_torsion_atom_site_label_4
    _geom_torsion_site_symmetry_1
    _geom_torsion_site_symmetry_2
    _geom_torsion_site_symmetry_3
    _geom_torsion_site_symmetry_4
    _geom_torsion
    _geom_torsion_publ_flag
    C2A N3A N4A C1A . . . . 0.10(13) ?
    C2A N3A N4A C6A . . . . 176.55(10) ?
    C2A N1A C1A O1A . . . . -178.86(12) ?
    N2A N1A C1A O1A . . . . 0.90(19) ?
    C2A N1A C1A N4A . . . . 0.84(12) ?
    N2A N1A C1A N4A . . . . -179.39(10) ?
    N3A N4A C1A O1A . . . . 179.11(11) ?
    C6A N4A C1A O1A . . . . 3.2(2) ?
    N3A N4A C1A N1A . . . . -0.59(12) ?
    C6A N4A C1A N1A . . . . -176.55(11) ?
    N4A N3A C2A N1A . . . . 0.46(13) ?
    N4A N3A C2A C3A . . . . -176.14(11) ?
    C1A N1A C2A N3A . . . . -0.86(13) ?
    N2A N1A C2A N3A . . . . 179.37(10) ?
    C1A N1A C2A C3A . . . . 175.85(10) ?
    N2A N1A C2A C3A . . . . -3.92(17) ?
    N3A C2A C3A C5A . . . . -11.65(17) ?
    N1A C2A C3A C5A . . . . 172.11(11) ?
    N3A C2A C3A C4A . . . . 111.38(14) ?
    N1A C2A C3A C4A . . . . -64.86(15) ?
    C7A N5A C6A O2A . . . . -1.1(2) ?
    C7A N5A C6A N4A . . . . 178.68(11) ?
    C1A N4A C6A O2A . . . . -178.10(12) ?
    N3A N4A C6A O2A . . . . 6.15(17) ?
    C1A N4A C6A N5A . . . . 2.10(18) ?
    N3A N4A C6A N5A . . . . -173.65(10) ?
    C6A N5A C7A C10A . . . . -175.58(12) ?
    C6A N5A C7A C8A . . . . -56.76(17) ?
    C6A N5A C7A C9A . . . . 66.03(16) ?
    C2B N3B N4B C1B . . . . -0.70(13) ?
    C2B N3B N4B C6B . . . . -176.31(10) ?
    C2B N1B C1B O1B . . . . 178.39(12) ?
    N2B N1B C1B O1B . . . . 9.2(2) ?
    C2B N1B C1B N4B . . . . -3.08(12) ?
    N2B N1B C1B N4B . . . . -172.31(10) ?
    N3B N4B C1B O1B . . . . -179.14(12) ?
    C6B N4B C1B O1B . . . . -4.1(2) ?
    N3B N4B C1B N1B . . . . 2.37(13) ?
    C6B N4B C1B N1B . . . . 177.41(11) ?
    N4B N3B C2B N1B . . . . -1.35(13) ?
    N4B N3B C2B C3B . . . . 177.19(11) ?
    C1B N1B C2B N3B . . . . 2.95(14) ?
    N2B N1B C2B N3B . . . . 172.03(11) ?
    C1B N1B C2B C3B . . . . -175.55(11) ?
    N2B N1B C2B C3B . . . . -6.47(19) ?
    N3B C2B C3B C4B . . . . 120.86(14) ?
    N1B C2B C3B C4B . . . . -60.80(16) ?
    N3B C2B C3B C5B . . . . -113.15(14) ?
    N1B C2B C3B C5B . . . . 65.18(17) ?
    C7B N5B C6B O2B . . . . 6.4(2) ?
    C7B N5B C6B N4B . . . . -174.12(12) ?
    C1B N4B C6B O2B . . . . 179.99(12) ?
    N3B N4B C6B O2B . . . . -5.26(17) ?
    C1B N4B C6B N5B . . . . 0.45(18) ?
    N3B N4B C6B N5B . . . . 175.21(10) ?
    C6B N5B C7B C10B . . . . -177.48(15) ?
    C6B N5B C7B C8B . . . . 64.18(17) ?
    C6B N5B C7B C9B . . . . -57.99(19) ?
    C2C N3C N4C C1C . . . . -1.08(13) ?
    C2C N3C N4C C6C . . . . 175.35(10) ?
    C2C N1C C1C O1C . . . . 179.41(12) ?
    N2C N1C C1C O1C . . . . 3.8(2) ?
    C2C N1C C1C N4C . . . . -1.73(12) ?
    N2C N1C C1C N4C . . . . -177.36(10) ?
    N3C N4C C1C O1C . . . . -179.44(12) ?
    C6C N4C C1C O1C . . . . 4.6(2) ?
    N3C N4C C1C N1C . . . . 1.74(13) ?
    C6C N4C C1C N1C . . . . -174.23(11) ?
    N4C N3C C2C N1C . . . . -0.09(13) ?
    N4C N3C C2C C3C . . . . -177.01(11) ?
    C1C N1C C2C N3C . . . . 1.21(14) ?
    N2C N1C C2C N3C . . . . 176.81(11) ?
    C1C N1C C2C C3C . . . . 178.20(11) ?
    N2C N1C C2C C3C . . . . -6.20(18) ?
    N3C C2C C3C C4C . . . . -35.08(17) ?
    N1C C2C C3C C4C . . . . 148.34(12) ?
    N3C C2C C3C C5C . . . . 88.83(15) ?
    N1C C2C C3C C5C . . . . -87.75(14) ?
    C7C N5C C6C O2C . . . . 5.9(2) ?
    C7C N5C C6C N4C . . . . -175.50(11) ?
    C1C N4C C6C O2C . . . . 178.93(12) ?
    N3C N4C C6C O2C . . . . 3.20(17) ?
    C1C N4C C6C N5C . . . . 0.15(18) ?
    N3C N4C C6C N5C . . . . -175.58(10) ?
    C6C N5C C7C C9C . . . . 64.87(16) ?
    C6C N5C C7C C8C . . . . -57.90(17) ?
    C6C N5C C7C C10C . . . . -177.61(13) ?
loop_
    _geom_hbond_atom_site_label_D
    _geom_hbond_atom_site_label_H
    _geom_hbond_atom_site_label_A
    _geom_hbond_site_symmetry_A
    _geom_hbond_distance_DH
    _geom_hbond_distance_HA
    _geom_hbond_distance_DA
    _geom_hbond_angle_DHA
    N2A H3N1 O1C . 0.904(19) 2.220(19) 3.0832(14) 159.6(15)
    N2A H3N2 N3B . 0.91(2) 2.40(2) 3.2251(15) 150.9(15)
    N2A H3N2 O2B . 0.91(2) 2.483(19) 3.2492(14) 141.7(15)
    N5A H4AB O1A . 0.88 2.05 2.7770(14) 139.8
    N2B H3B2 N3C 1_565 0.929(19) 2.233(19) 3.1619(15) 179.1(15)
    N2B H3B1 O1B 2_675 0.89(2) 2.27(2) 3.1356(15) 163.1(16)
    N5B H4BB O1B . 0.88 2.04 2.7655(14) 139.2
    N2C H3C2 O1A . 0.906(18) 2.171(18) 2.9455(15) 143.1(15)
    N2C H3C1 O2B . 0.88(2) 2.41(2) 3.0718(14) 132.8(16)
    N5C H4CB O1C . 0.88 2.05 2.7721(13) 139.1
_iucr_refine_instructions_details
;
TITL hsy-509 in P-1
CELL 1.54184 11.029833 12.213508 14.854172 92.2438 95.702 93.3788
ZERR 6 0.000204 0.000356 0.000409 0.0023 0.0019 0.002
LATT 1
SFAC C H N O
UNIT 60 114 30 12
L.S. 8
PLAN  20
TEMP -150
HTAB  N2A O1C
HTAB  N2A N3B
HTAB  N2A O2B
HTAB  N5A O1A
HTAB  N5B O1B
HTAB  N2C O1A
HTAB  N2C O2B
HTAB  N5C O1C
conf
bond $h
fmap 2
acta 135
OMIT -1 -3 4
OMIT 1 -3 1
OMIT 5 5 2
OMIT 2 6 2
OMIT -1 3 0
OMIT 4 5 1
REM <HKL>F:\Yathi-2013\HSY-509-Next-1\HSY-509.hkl</HKL>
WGHT 0.0642 0.6558
FVAR 8.27552
O1A   4     0.51333  0.54857  0.27512  11.00000  0.02032  0.02743  0.02496 =
 -0.00021  0.00334  0.00566
O2A   4     0.79068  0.61028  0.49492  11.00000  0.02080  0.04595  0.03390 =
 -0.00379 -0.00263  0.00822
N1A   3     0.40274  0.61234  0.39102  11.00000  0.01584  0.01855  0.02441 =
 0.00197  0.00256  0.00271
N2A   3     0.28358  0.60743  0.34749  11.00000  0.01442  0.02505  0.02867 =
 0.00064  0.00034  0.00299
H3N1  2     0.26232  0.53616  0.33159  11.00000  0.03167
H3N2  2     0.28136  0.65262  0.29989  11.00000  0.03502
N3A   3     0.55089  0.64321  0.50255  11.00000  0.02077  0.02241  0.02461 =
 0.00094  0.00400  0.00500
N4A   3     0.59586  0.60225  0.42386  11.00000  0.01715  0.02211  0.02493 =
 0.00098  0.00350  0.00519
N5A   3     0.75776  0.56285  0.34326  11.00000  0.01551  0.02797  0.02967 =
 0.00282  0.00317  0.00437
AFIX 43
H4AB  2     0.69952  0.55126  0.29835  11.00000 -1.20000
AFIX 0
C1A   1     0.50547  0.58304  0.35331  11.00000  0.01659  0.01636  0.02658 =
 0.00451  0.00362  0.00313
C2A   1     0.43486  0.64838  0.47960  11.00000  0.02076  0.01566  0.02467 =
 0.00369  0.00379  0.00265
C3A   1     0.34541  0.69354  0.53838  11.00000  0.02169  0.02258  0.02796 =
 0.00041  0.00733  0.00322
AFIX 13
H4AA  2     0.27379  0.63913  0.53707  11.00000 -1.20000
AFIX 0
C4A   1     0.30062  0.80053  0.50000  11.00000  0.03331  0.02831  0.03411 =
 -0.00154  0.00356  0.01404
AFIX 137
H5AA  2     0.25992  0.78542  0.43871  11.00000 -1.50000
H5AB  2     0.37041  0.85355  0.49791  11.00000 -1.50000
H5AC  2     0.24293  0.83094  0.53888  11.00000 -1.50000
AFIX 0
C5A   1     0.40205  0.71189  0.63627  11.00000  0.03676  0.02882  0.02718 =
 0.00095  0.00691  0.00709
AFIX 137
H6AA  2     0.42952  0.64233  0.65905  11.00000 -1.50000
H6AB  2     0.34108  0.73934  0.67371  11.00000 -1.50000
H6AC  2     0.47191  0.76576  0.63885  11.00000 -1.50000
AFIX 0
C6A   1     0.72576  0.59224  0.42504  11.00000  0.01604  0.02113  0.03322 =
 0.00364  0.00223  0.00498
C7A   1     0.88576  0.54861  0.32375  11.00000  0.01728  0.02930  0.03653 =
 0.00444  0.00751  0.00575
C8A   1     0.96498  0.65373  0.34987  11.00000  0.02011  0.03521  0.05711 =
 0.00158  0.00877  0.00074
AFIX 137
H9AA  2     0.96898  0.66853  0.41545  11.00000 -1.50000
H9AB  2     0.92944  0.71514  0.31840  11.00000 -1.50000
H9AC  2     1.04745  0.64510  0.33254  11.00000 -1.50000
AFIX 0
C9A   1     0.93520  0.45147  0.37431  11.00000  0.02553  0.03655  0.05014 =
 0.01023  0.01090  0.01316
AFIX 137
H10A  2     0.92834  0.46307  0.43922  11.00000 -1.50000
H10B  2     1.02111  0.44519  0.36445  11.00000 -1.50000
H10C  2     0.88787  0.38383  0.35170  11.00000 -1.50000
AFIX 0
C10A  1     0.87979  0.52432  0.22191  11.00000  0.02831  0.05154  0.03876 =
 0.00115  0.01242  0.00491
AFIX 137
H11A  2     0.84527  0.58575  0.18984  11.00000 -1.50000
H11B  2     0.82806  0.45710  0.20550  11.00000 -1.50000
H11C  2     0.96220  0.51450  0.20492  11.00000 -1.50000
AFIX 0
O1B   4     0.32055  0.95985  0.03184  11.00000  0.02644  0.02759  0.02267 =
 0.00884  0.00148  0.00222
O2B   4     0.15234  0.69360  0.16012  11.00000  0.02522  0.02413  0.03137 =
 0.00739  0.00150 -0.00060
N1B   3     0.46600  0.93184  0.15285  11.00000  0.01995  0.01785  0.02301 =
 0.00272  0.00274  0.00252
N2B   3     0.54880  1.02214  0.14557  11.00000  0.02356  0.01930  0.03023 =
 0.00402  0.00455 -0.00068
H3B2  2     0.50680  1.08544  0.15051  11.00000  0.03041
H3B1  2     0.57488  1.01536  0.09098  11.00000  0.03388
N3B   3     0.37300  0.79451  0.21715  11.00000  0.02225  0.02211  0.02204 =
 0.00507 -0.00051  0.00422
N4B   3     0.30260  0.82468  0.13967  11.00000  0.02080  0.02199  0.02054 =
 0.00522  0.00033  0.00199
N5B   3     0.12373  0.81232  0.04498  11.00000  0.02368  0.02821  0.02487 =
 0.00620 -0.00111 -0.00141
AFIX 43
H4BB  2     0.16196  0.86336  0.01623  11.00000 -1.20000
AFIX 0
C1B   1     0.35739  0.91208  0.09966  11.00000  0.02107  0.02023  0.02144 =
 0.00170  0.00507  0.00376
C2B   1     0.46927  0.86178  0.22317  11.00000  0.02220  0.01767  0.02309 =
 0.00242  0.00235  0.00541
C3B   1     0.56869  0.86298  0.29937  11.00000  0.02650  0.02197  0.02861 =
 0.00405 -0.00523  0.00356
AFIX 13
H4BA  2     0.54762  0.80162  0.33882  11.00000 -1.20000
AFIX 0
C4B   1     0.69240  0.84176  0.26659  11.00000  0.02586  0.03844  0.04909 =
 0.00197 -0.00600  0.01137
AFIX 137
H5BA  2     0.68673  0.77110  0.23235  11.00000 -1.50000
H5BB  2     0.75382  0.84007  0.31885  11.00000 -1.50000
H5BC  2     0.71609  0.90050  0.22751  11.00000 -1.50000
AFIX 0
C5B   1     0.57330  0.96978  0.35741  11.00000  0.04174  0.03071  0.03114 =
 -0.00258 -0.01014  0.00695
AFIX 137
H6BA  2     0.49192  0.98145  0.37571  11.00000 -1.50000
H6BB  2     0.59987  1.03139  0.32223  11.00000 -1.50000
H6BC  2     0.63106  0.96488  0.41145  11.00000 -1.50000
AFIX 0
C6B   1     0.18508  0.77003  0.11636  11.00000  0.02122  0.02122  0.02193 =
 0.00058  0.00290  0.00263
C7B   1    -0.00412  0.77871  0.01138  11.00000  0.03171  0.03341  0.03959 =
 0.00740 -0.01426 -0.00634
C8B   1    -0.08729  0.80880  0.08385  11.00000  0.02434  0.04899  0.08155 =
 0.01484  0.00399  0.00171
AFIX 137
H9BA  2    -0.07888  0.88826  0.09719  11.00000 -1.50000
H9BB  2    -0.06401  0.77047  0.13907  11.00000 -1.50000
H9BC  2    -0.17227  0.78694  0.06170  11.00000 -1.50000
AFIX 0
C9B   1    -0.01740  0.65528 -0.01308  11.00000  0.07077  0.03847  0.04947 =
 -0.00141 -0.02267 -0.01467
AFIX 137
H10D  2     0.03741  0.63785 -0.05894  11.00000 -1.50000
H10E  2    -0.10194  0.63451 -0.03716  11.00000 -1.50000
H10F  2     0.00382  0.61452  0.04120  11.00000 -1.50000
AFIX 0
C10B  1    -0.03321  0.84417 -0.07255  11.00000  0.06205  0.05552  0.05376 =
 0.01989 -0.03340 -0.01516
AFIX 137
H11D  2     0.01745  0.82161 -0.11974  11.00000 -1.50000
H11E  2    -0.01617  0.92266 -0.05703  11.00000 -1.50000
H11F  2    -0.11962  0.83030 -0.09482  11.00000 -1.50000
AFIX 0
O1C   4     0.18247  0.38918  0.24910  11.00000  0.02431  0.02111  0.02838 =
 0.00462  0.00952  0.00557
O2C   4     0.32253  0.07163  0.25786  11.00000  0.03609  0.02175  0.03477 =
 0.00843  0.01334  0.00996
N1C   3     0.33153  0.40113  0.14853  11.00000  0.02088  0.01801  0.02068 =
 0.00363  0.00381  0.00241
N2C   3     0.32178  0.51004  0.12243  11.00000  0.02610  0.01805  0.02653 =
 0.00656  0.00470  0.00405
H3C2  2     0.36378  0.55105  0.16872  11.00000  0.02970
H3C1  2     0.24539  0.52677  0.12237  11.00000  0.03859
N3C   3     0.40591  0.23804  0.16020  11.00000  0.02217  0.02206  0.02397 =
 0.00230  0.00849  0.00357
N4C   3     0.31110  0.24896  0.21498  11.00000  0.02045  0.01950  0.02129 =
 0.00364  0.00603  0.00376
N5C   3     0.17403  0.17616  0.30716  11.00000  0.02537  0.01970  0.02515 =
 0.00811  0.00739  0.00523
AFIX 43
H4CB  2     0.14157  0.23978  0.30022  11.00000 -1.20000
AFIX 0
C1C   1     0.26465  0.35096  0.21013  11.00000  0.01995  0.01869  0.01867 =
 0.00265  0.00064  0.00089
C2C   1     0.41530  0.33083  0.12170  11.00000  0.02040  0.01984  0.02024 =
 0.00027  0.00218  0.00173
C3C   1     0.50113  0.35820  0.05267  11.00000  0.02607  0.02072  0.02453 =
 0.00194  0.00909 -0.00054
AFIX 13
H4CA  2     0.51875  0.43959  0.05558  11.00000 -1.20000
AFIX 0
C4C   1     0.62141  0.30430  0.07196  11.00000  0.02811  0.03650  0.04320 =
 0.00832  0.01520  0.00475
AFIX 137
H5CA  2     0.65524  0.32284  0.13458  11.00000 -1.50000
H5CB  2     0.67916  0.33092  0.03047  11.00000 -1.50000
H5CC  2     0.60727  0.22445  0.06323  11.00000 -1.50000
AFIX 0
C5C   1     0.43789  0.32422 -0.04145  11.00000  0.03831  0.04127  0.02433 =
 0.00039  0.01009 -0.00858
AFIX 137
H6CA  2     0.36383  0.36423 -0.05271  11.00000 -1.50000
H6CB  2     0.41603  0.24512 -0.04466  11.00000 -1.50000
H6CC  2     0.49329  0.34153 -0.08729  11.00000 -1.50000
AFIX 0
C6C   1     0.27048  0.15583  0.26282  11.00000  0.02445  0.01928  0.01893 =
 0.00446  0.00162  0.00215
C7C   1     0.11856  0.09791  0.36725  11.00000  0.02809  0.02313  0.02806 =
 0.00979  0.00941  0.00272
C8C   1     0.07780 -0.01067  0.31583  11.00000  0.04957  0.03091  0.04645 =
 0.00373  0.00985 -0.01118
AFIX 137
H9CA  2     0.14919 -0.04493  0.29568  11.00000 -1.50000
H9CB  2     0.02091  0.00289  0.26305  11.00000 -1.50000
H9CC  2     0.03712 -0.05974  0.35571  11.00000 -1.50000
AFIX 0
C9C   1     0.21049  0.08115  0.44839  11.00000  0.04117  0.03852  0.02919 =
 0.01502  0.00627  0.00651
AFIX 137
H10G  2     0.28171  0.04722  0.42762  11.00000 -1.50000
H10H  2     0.17255  0.03315  0.49042  11.00000 -1.50000
H10I  2     0.23633  0.15229  0.47928  11.00000 -1.50000
AFIX 0
C10C  1     0.00908  0.15331  0.39930  11.00000  0.03502  0.04027  0.05124 =
 0.01984  0.02223  0.00996
AFIX 137
H11G  2     0.03656  0.22425  0.42993  11.00000 -1.50000
H11H  2    -0.03008  0.10640  0.44150  11.00000 -1.50000
H11I  2    -0.04957  0.16486  0.34704  11.00000 -1.50000
AFIX 0
Q1    1    -0.09420  0.78580  0.03060  11.00000  0.05000  0.320
Q2    1     0.45490  0.34360  0.08520  11.00000  0.05000  0.260
Q3    1     0.52440  0.86040  0.25760  11.00000  0.05000  0.260
Q4    1    -0.01580  0.80450 -0.03290  11.00000  0.05000  0.250
Q5    1     0.90910  0.49950  0.34790  11.00000  0.05000  0.250
Q6    1     0.39250  0.66670  0.51410  11.00000  0.05000  0.230
Q7    1     0.32080  0.74630  0.51810  11.00000  0.05000  0.230
Q8    1     0.05870  0.79530  0.03290  11.00000  0.05000  0.220
Q9    1     0.17520  0.24970  0.32970  11.00000  0.05000  0.220
Q10   1     0.28650  0.29620  0.21290  11.00000  0.05000  0.220
Q11   1     0.46140  0.91910  0.20170  11.00000  0.05000  0.210
Q12   1     0.30680  0.88710  0.13430  11.00000  0.05000  0.210
Q13   1     0.35830  0.90950  0.04640  11.00000  0.05000  0.210
Q14   1     0.88790  0.54530  0.26960  11.00000  0.05000  0.210
Q15   1     0.53260  0.48220  0.28470  11.00000  0.05000  0.210
Q16   1     0.38560  0.37670  0.13350  11.00000  0.05000  0.210
Q17   1     0.32090  0.44770  0.13050  11.00000  0.05000  0.200
Q18   1     0.39670  0.72750  0.22050  11.00000  0.05000  0.200
Q19   1     0.13600  0.88260  0.04730  11.00000  0.05000  0.200
Q20   1     0.50830  0.69200  0.48210  11.00000  0.05000  0.190
HKLF 4
END
;
