# Supplementary material for: Amicarbazone
Source: Acta Crystallogr Sect E Struct Rep Online. 2013 Mar 28;69(Pt 4):o603. doi: 10.1107/S1600536813007782 (PMC3629643; doi:10.1107/S1600536813007782)
Supplement: Supplementary file 2 [file e-69-0o603-Isup2.hkl]

# 
# h,k,l, Fc-squared, Fo-squared, sigma(Fo-squared) and status flag 
# 
data_I
_shelx_title '    hsy-509 in P-1' 
_shelx_refln_list_code          4 
_shelx_F_calc_maximum      128.98 
_exptl_crystal_F_000       780.00 
_reflns_d_resolution_high  0.7959 
 
loop_ 
 _symmetry_equiv_pos_as_xyz 
 'x, y, z' 
 '-x, -y, -z' 
 
_cell_length_a    11.0298 
_cell_length_b    12.2135 
_cell_length_c    14.8542 
_cell_angle_alpha  92.244 
_cell_angle_beta   95.702 
_cell_angle_gamma  93.379 
 
_shelx_F_squared_multiplier     1.000 
 
loop_ 
 _refln_index_h 
 _refln_index_k 
 _refln_index_l 
 _refln_F_squared_calc 
 _refln_F_squared_meas 
 _refln_F_squared_sigma 
 _refln_observed_status 
   2   0   0      825.79      807.98      7.33 o 
   3   0   0     1345.66     1306.38     11.53 o 
   4   0   0       17.49       26.63      8.57 o 
   5   0   0      295.58      292.18      5.11 o 
   6   0   0      484.50      548.23     13.45 o 
   7   0   0      890.00      937.20     19.52 o 
   8   0   0      274.32      276.25     11.42 o 
   9   0   0       13.37       11.27      1.34 o 
  10   0   0      356.85      330.42      5.82 o 
  11   0   0       40.31       37.27      1.49 o 
  12   0   0       18.20       21.02      1.31 o 
  13   0   0       39.37       47.04      1.90 o 
 -13   1   0      658.47      663.57      8.71 o 
 -12   1   0        0.21        1.02      0.35 o 
 -11   1   0       76.32       75.57      2.10 o 
 -10   1   0       79.00       65.57      2.04 o 
  -9   1   0       30.38       26.63      1.24 o 
  -8   1   0      170.07      159.02      5.82 o 
  -7   1   0      274.00      280.34     10.72 o 
  -6   1   0      217.93      218.07      5.30 o 
  -5   1   0     1760.04     1822.42     69.57 o 
  -4   1   0      443.64      535.58     12.07 o 
  -3   1   0      385.15      441.71      6.43 o 
  -2   1   0     1811.73     1543.52      9.74 o 
  -1   1   0     1568.46     1405.04      7.84 o 
   0   1   0     2235.50     1978.28      8.57 o 
   1   1   0      421.33      453.24      5.44 o 
   2   1   0      614.59      654.67      6.58 o 
   3   1   0      979.13     1168.38     26.48 o 
   4   1   0       80.70       60.90      2.22 o 
   5   1   0     2902.41     3179.62     19.33 o 
   6   1   0       50.87       82.37      4.96 o 
   7   1   0        2.35        4.68      1.54 o 
   8   1   0      558.25      553.97     16.04 o 
   9   1   0     1024.55     1030.08     14.00 o 
  10   1   0      533.26      529.01     31.49 o 
  11   1   0      212.60      208.95      4.51 o 
  12   1   0      254.47      269.78      4.51 o 
  13   1   0        5.08        8.65      0.91 o 
 -13   2   0       62.78       70.34      2.82 o 
 -12   2   0        0.16        0.80      0.47 o 
 -11   2   0      303.76      293.53     10.24 o 
 -10   2   0       16.72       16.96      0.93 o 
  -9   2   0        0.08        0.13      0.31 o 
  -8   2   0      363.80      402.05     13.99 o 
  -7   2   0     1673.21     1697.90     13.58 o 
  -6   2   0        0.30        4.27      1.22 o 
  -5   2   0     3769.26     3662.35     45.82 o 
  -4   2   0     2569.14     2406.29     15.01 o 
  -3   2   0      796.36      796.80     12.76 o 
  -2   2   0      420.96      384.58      9.55 o 
  -1   2   0     1152.27     1137.37      8.95 o 
   0   2   0      326.00      303.20      4.83 o 
   1   2   0       13.49       24.06      2.11 o 
   2   2   0       56.03       67.56      3.04 o 
   3   2   0     1109.76     1143.86     14.02 o 
   4   2   0        1.88        3.67      0.70 o 
   5   2   0      834.74      867.03     10.60 o 
   6   2   0       47.59       73.28      7.03 o 
   7   2   0      112.33      119.28     11.52 o 
   8   2   0      465.83      496.31     18.37 o 
   9   2   0      783.71      835.24      8.30 o 
  10   2   0       76.92       70.58      2.82 o 
  11   2   0        9.12        7.89      0.93 o 
  12   2   0        0.12        2.94      0.79 o 
  13   2   0        0.35        0.77      0.47 o 
 -13   3   0       18.17       21.90      1.55 o 
 -12   3   0      140.55      142.36      3.13 o 
 -11   3   0       25.53       24.13      1.51 o 
 -10   3   0       34.30       27.62      1.39 o 
  -9   3   0       11.70       14.44      1.00 o 
  -8   3   0      377.64      374.78      7.55 o 
  -7   3   0        4.73        6.65      1.60 o 
  -6   3   0       33.88       41.42      2.40 o 
  -5   3   0      475.29      465.18     17.47 o 
  -4   3   0      946.20     1017.29     13.23 o 
  -3   3   0     1357.73     1254.56     13.17 o 
  -2   3   0     3958.11     3500.97     19.99 o 
   0   3   0      267.81      323.77      6.25 o 
   2   3   0      112.87      105.66      1.62 o 
   3   3   0      227.94      239.07      4.84 o 
   4   3   0      256.08      274.82      7.59 o 
   5   3   0     2993.15     3296.86     21.92 o 
   6   3   0      602.76      677.89     10.73 o 
   7   3   0      103.56      115.32      8.35 o 
   8   3   0      128.21      130.36      3.21 o 
   9   3   0       29.44       30.46      1.81 o 
  10   3   0      420.06      410.96      9.20 o 
  11   3   0       32.91       33.23      1.92 o 
  12   3   0        2.70        3.56      0.81 o 
  13   3   0       54.86       55.59      1.99 o 
 -13   4   0        0.36        2.14      0.58 o 
 -12   4   0        5.53        7.01      1.14 o 
 -11   4   0        4.34        2.86      0.70 o 
 -10   4   0       67.84       70.91      2.18 o 
  -9   4   0       67.11       66.35      2.10 o 
  -8   4   0       67.32       72.91      1.97 o 
  -7   4   0      163.07      179.63      8.43 o 
  -6   4   0       25.55       25.49      3.04 o 
  -5   4   0       31.88       28.70      1.95 o 
  -4   4   0      462.40      464.48      9.33 o 
  -3   4   0       16.59       26.86      2.11 o 
  -2   4   0        5.02        9.87      1.25 o 
  -1   4   0      305.60      302.04      6.78 o 
   0   4   0     5030.53     4819.60     89.31 o 
   1   4   0     2100.83     2127.04     87.85 o 
   2   4   0       23.28       41.46     14.33 o 
   3   4   0      458.35      519.62      9.95 o 
   4   4   0     2977.94     3088.21     65.58 o 
   5   4   0      541.78      532.77     12.67 o 
   6   4   0       11.01       17.64      1.85 o 
   7   4   0       18.04       27.56      2.41 o 
   8   4   0      153.83      165.19      2.97 o 
   9   4   0      375.32      351.36      8.44 o 
  10   4   0       64.28       67.81      3.65 o 
  11   4   0       79.49       68.53      3.22 o 
  12   4   0        3.49        3.88      0.79 o 
  13   4   0      561.47      606.35      5.70 o 
 -13   5   0        5.27        9.38      0.91 o 
 -12   5   0      101.81       92.11      3.57 o 
 -11   5   0      241.05      224.92      3.58 o 
 -10   5   0      933.93      883.18      7.56 o 
  -9   5   0      220.20      222.18      3.84 o 
  -8   5   0      260.01      233.94      3.62 o 
  -7   5   0      193.05      184.94      9.10 o 
  -6   5   0      685.46      630.45     16.09 o 
  -5   5   0      236.00      223.78      9.10 o 
  -4   5   0      754.42      833.11     32.48 o 
  -3   5   0      144.82      137.09      4.10 o 
  -2   5   0      452.60      472.68      7.20 o 
  -1   5   0       29.93       25.73      1.68 o 
   0   5   0     4625.35     4631.24    101.57 o 
   1   5   0       57.50       67.05      2.47 o 
   2   5   0      106.52      131.24      6.15 o 
   3   5   0       39.93       53.03      4.12 o 
   4   5   0      271.24      269.62      6.40 o 
   5   5   0      547.91      539.85     16.63 o 
   6   5   0       46.51       42.15      2.93 o 
   7   5   0      631.92      650.20      6.39 o 
   8   5   0        3.06        4.84      1.24 o 
   9   5   0      166.45      152.74      6.78 o 
  10   5   0      142.64      136.66      5.02 o 
  11   5   0        4.79        7.63      2.76 o 
  12   5   0      225.67      237.95      4.69 o 
 -12   6   0       10.11       12.44      1.29 o 
 -11   6   0       30.81       31.56      1.67 o 
 -10   6   0      385.49      371.15      4.82 o 
  -9   6   0        1.93        1.49      0.48 o 
  -8   6   0       67.85       65.79      2.09 o 
  -7   6   0     1268.11     1186.97      9.30 o 
  -6   6   0      639.41      542.74     15.86 o 
  -5   6   0      226.77      196.59      9.14 o 
  -4   6   0      109.18       85.53      5.02 o 
  -3   6   0       51.72       43.48      2.47 o 
  -2   6   0     1343.23     1281.81     26.96 o 
  -1   6   0      432.90      446.18     25.06 o 
   0   6   0      388.67      391.84     10.72 o 
   1   6   0      229.21      223.75      5.92 o 
   2   6   0      602.10      617.38     14.56 o 
   3   6   0       33.71       35.59      3.68 o 
   4   6   0      196.95      228.41      6.26 o 
   5   6   0       43.44       47.29      7.14 o 
   6   6   0     1121.32     1168.53     12.56 o 
   7   6   0      172.18      184.76      3.85 o 
   8   6   0      118.64      105.27      3.19 o 
   9   6   0       40.55       41.81      1.95 o 
  10   6   0       41.26       40.73      1.72 o 
  11   6   0      214.44      186.04      4.74 o 
  12   6   0        0.28        4.14      0.63 o 
 -12   7   0      315.25      314.00      5.52 o 
 -11   7   0        5.55        6.95      0.81 o 
 -10   7   0      108.57      107.82      3.16 o 
  -9   7   0        2.11        3.33      0.77 o 
  -8   7   0      310.56      303.28      7.80 o 
  -7   7   0      210.45      213.71      5.23 o 
  -6   7   0      100.27       96.15      2.64 o 
  -5   7   0      303.18      266.67     11.28 o 
  -4   7   0       51.86       66.62      5.41 o 
  -3   7   0       65.39       76.09      4.74 o 
  -2   7   0      247.01      286.77      7.82 o 
  -1   7   0     1029.72     1133.43     16.23 o 
   0   7   0      417.21      541.33     22.91 o 
   1   7   0     1502.51     1463.14     23.65 o 
   2   7   0      104.57      132.79      7.42 o 
   3   7   0      190.33      192.12      8.64 o 
   4   7   0      213.42      206.14      9.74 o 
   5   7   0      701.06      679.38      8.25 o 
   6   7   0      139.83      117.04      2.72 o 
   7   7   0       65.26       50.94      2.29 o 
   8   7   0        4.75        5.79      2.20 o 
   9   7   0      265.62      263.31      4.73 o 
  10   7   0        5.65        5.92      0.68 o 
  11   7   0        4.23        5.98      0.85 o 
 -12   8   0       36.05       38.41      1.65 o 
 -11   8   0       45.69       54.33      1.86 o 
 -10   8   0        5.02        3.88      0.71 o 
  -9   8   0       29.79       30.82      1.77 o 
  -8   8   0      131.59      124.44      4.99 o 
  -7   8   0      310.67      280.91      7.33 o 
  -6   8   0       26.73       33.67      1.61 o 
  -5   8   0      116.19      122.77      3.35 o 
  -4   8   0       43.85       38.80      4.42 o 
  -3   8   0      356.36      332.67     12.23 o 
  -2   8   0       11.33        9.81      1.40 o 
  -1   8   0        0.02        2.46      1.35 o 
   0   8   0      229.87      244.42      9.42 o 
   1   8   0       96.78      107.29      6.96 o 
   2   8   0       89.98       85.66      6.36 o 
   3   8   0      341.97      361.54     13.38 o 
   4   8   0      111.85      101.65      2.80 o 
   5   8   0      456.97      410.44      6.72 o 
   6   8   0      579.77      534.82      5.97 o 
   7   8   0        0.59        4.12      2.75 o 
   8   8   0      153.99      146.22      4.96 o 
   9   8   0       15.35       13.66      1.45 o 
  10   8   0      188.07      205.76      3.99 o 
 -11   9   0       77.57       81.79      2.81 o 
 -10   9   0      111.33      118.78      2.87 o 
  -9   9   0      165.79      172.80      3.87 o 
  -8   9   0      863.87      822.22     12.33 o 
  -7   9   0      241.00      238.84      4.63 o 
  -6   9   0      262.58      245.35      4.76 o 
  -5   9   0       29.39       39.69      2.73 o 
  -4   9   0       42.32       41.86      2.41 o 
  -3   9   0        7.70       10.45      1.22 o 
  -2   9   0      578.51      614.43      7.75 o 
  -1   9   0      291.32      314.77     17.50 o 
   0   9   0      106.79      103.90      7.12 o 
   1   9   0        5.29       10.14      2.42 o 
   2   9   0     1715.30     1625.61     22.22 o 
   3   9   0      505.57      509.36     17.26 o 
   4   9   0        4.33        7.09      1.30 o 
   5   9   0      127.13      124.23      4.98 o 
   6   9   0      121.43      105.25      4.57 o 
   7   9   0        2.82        7.26      1.28 o 
   8   9   0        1.80        0.85      0.69 o 
   9   9   0       34.00       37.40      2.12 o 
  10   9   0       77.56       79.81      2.31 o 
 -10  10   0      165.10      184.15      3.52 o 
  -9  10   0       34.99       33.55      1.57 o 
  -8  10   0      322.71      313.47      9.44 o 
  -7  10   0      559.10      598.86      7.12 o 
  -6  10   0        0.74        2.66      1.35 o 
  -5  10   0      540.93      519.90     38.55 o 
  -4  10   0      975.42      889.21     13.29 o 
  -3  10   0      179.77      191.91      5.25 o 
  -2  10   0     1944.08     1883.39     64.08 o 
  -1  10   0        0.02        8.60      6.71 o 
   0  10   0        3.97        4.19      0.89 o 
   1  10   0      113.61      126.01      4.07 o 
   2  10   0        3.37        5.41      0.76 o 
   3  10   0       33.19       21.53      2.07 o 
   4  10   0     1032.22      948.92     13.52 o 
   5  10   0       35.10       37.27      2.75 o 
   6  10   0       53.78       49.66      3.07 o 
   7  10   0       13.65       10.94      0.97 o 
   8  10   0       31.88       29.84      2.01 o 
   9  10   0       15.35       17.16      1.29 o 
 -10  11   0       28.04       30.91      1.48 o 
  -9  11   0        0.15        2.82      0.88 o 
  -8  11   0       44.82       43.93      1.73 o 
  -7  11   0       67.39       76.65      2.37 o 
  -6  11   0        3.65        7.88      1.33 o 
  -5  11   0      224.97      216.99      6.53 o 
  -4  11   0      246.56      223.39      6.81 o 
  -3  11   0      136.93      126.56      3.65 o 
  -2  11   0      650.77      591.25     11.19 o 
  -1  11   0      147.05      148.83      9.87 o 
   0  11   0        7.76        8.62      0.78 o 
   1  11   0     1527.73     1522.75     23.32 o 
   2  11   0      200.65      206.30      4.14 o 
   3  11   0       97.92       98.27      4.19 o 
   4  11   0      191.42      178.58      5.68 o 
   5  11   0       80.12       74.86      2.58 o 
   6  11   0       49.28       53.63      2.05 o 
   7  11   0       71.25       63.94      2.00 o 
   8  11   0      303.02      317.81      5.53 o 
  -9  12   0      253.44      298.19      4.59 o 
  -8  12   0       87.17       92.20      3.31 o 
  -7  12   0       19.01       15.72      1.44 o 
  -6  12   0       11.01       11.53      1.41 o 
  -5  12   0       20.22       20.38      1.99 o 
  -4  12   0       11.28       10.29      1.48 o 
  -3  12   0       46.22       39.02      2.83 o 
  -2  12   0        0.50        6.33      1.21 o 
  -1  12   0        4.69        8.76      0.95 o 
   0  12   0       50.49       43.06      2.00 o 
   1  12   0       14.53       10.21      0.99 o 
   2  12   0      218.62      206.04      6.27 o 
   3  12   0      140.82      137.82      6.65 o 
   4  12   0      107.27      117.43      3.07 o 
   5  12   0       20.71       19.15      1.23 o 
   6  12   0        5.66        6.22      0.69 o 
   7  12   0        9.96        9.91      0.68 o 
  -7  13   0       15.33       19.18      0.96 o 
  -6  13   0       90.60      111.13      3.64 o 
  -5  13   0       46.24       48.37      2.71 o 
  -4  13   0      169.19      179.69      5.44 o 
  -3  13   0       55.31       57.47      3.18 o 
  -2  13   0       81.84       86.21      3.88 o 
  -1  13   0      128.57      131.04      6.66 o 
   0  13   0      197.53      209.61      3.98 o 
   1  13   0       34.17       37.87      2.52 o 
   2  13   0        3.20        3.51      0.88 o 
   3  13   0       55.17       58.76      1.90 o 
   4  13   0        1.37        1.14      0.41 o 
   5  13   0      157.11      170.47      2.88 o 
   6  13   0        0.50        0.31      0.24 o 
  -6  14   0       38.62       55.15      1.41 o 
  -5  14   0        1.25        1.34      0.58 o 
  -4  14   0      254.74      282.91      5.74 o 
  -3  14   0       50.40       59.13      2.76 o 
  -2  14   0      202.57      220.77      5.31 o 
  -1  14   0       38.76       36.79      2.14 o 
   0  14   0        4.30        4.65      0.55 o 
   1  14   0       14.34       16.97      1.42 o 
   2  14   0      104.01      119.13      3.63 o 
   3  14   0       37.20       46.46      2.19 o 
   4  14   0      195.46      221.53      4.22 o 
  -3  15   0       18.62       18.68      1.15 o 
  -2  15   0       25.71       31.03      1.45 o 
   2 -15   1      337.82      399.33      5.10 o 
   3 -15   1       45.97       60.18      2.01 o 
  -4 -14   1        0.25        0.29      0.42 o 
  -3 -14   1        6.32        9.70      1.08 o 
  -2 -14   1       35.29       37.57      2.09 o 
  -1 -14   1        0.51        0.68      0.51 o 
   0 -14   1       12.30       15.65      0.94 o 
   1 -14   1        2.72        4.00      0.82 o 
   2 -14   1       37.43       38.46      2.26 o 
   3 -14   1       11.95       10.21      1.23 o 
   4 -14   1       37.09       42.31      2.25 o 
   5 -14   1        1.75        4.15      0.74 o 
   6 -14   1        8.97       10.14      0.64 o 
  -6 -13   1       24.61       31.54      1.06 o 
  -5 -13   1       72.09       84.24      2.04 o 
  -4 -13   1        0.00        1.36      1.34 o 
  -3 -13   1      254.50      259.46      6.27 o 
  -2 -13   1      125.43      122.00      4.45 o 
  -1 -13   1        8.11       10.11      1.35 o 
   0 -13   1       43.34       45.73      1.89 o 
   1 -13   1      514.34      551.11     16.68 o 
   2 -13   1       57.10       53.39      3.07 o 
   3 -13   1      211.94      215.18      6.11 o 
   4 -13   1       19.16       17.88      1.80 o 
   5 -13   1       53.23       61.87      3.04 o 
   6 -13   1        3.27        3.29      0.75 o 
   7 -13   1        0.11        0.29      0.37 o 
  -7 -12   1      136.20      145.71      2.43 o 
  -6 -12   1      214.11      222.53      3.62 o 
  -5 -12   1        1.49        2.49      0.57 o 
  -4 -12   1        8.60       10.33      2.53 o 
  -3 -12   1       16.26       16.03      1.20 o 
  -2 -12   1        9.64        7.36      1.31 o 
  -1 -12   1        0.10        0.55      0.41 o 
   0 -12   1       79.11       80.67      2.71 o 
   1 -12   1      612.63      622.63     29.70 o 
   2 -12   1      181.60      184.24      6.04 o 
   3 -12   1      276.07      277.97      7.45 o 
   4 -12   1      115.26      105.53      4.54 o 
   5 -12   1        0.55        1.33      0.74 o 
   6 -12   1        9.07        6.47      1.10 o 
   7 -12   1      109.46      130.12      3.95 o 
   8 -12   1       17.78       18.34      1.52 o 
   9 -12   1        2.04        4.24      0.62 o 
  -9 -11   1       22.74       26.09      1.22 o 
  -8 -11   1      209.74      218.23      4.65 o 
  -7 -11   1      287.76      269.42      7.22 o 
  -6 -11   1       32.83       29.66      1.54 o 
  -5 -11   1       25.88       16.50      1.26 o 
  -4 -11   1       17.11       17.79      3.67 o 
  -3 -11   1       63.56       50.41      2.81 o 
  -2 -11   1       23.63       25.89      1.57 o 
  -1 -11   1       16.56       12.97      1.13 o 
   0 -11   1      524.91      489.93     12.23 o 
   1 -11   1        1.83        3.11      0.66 o 
   2 -11   1       87.09       92.25      4.35 o 
   3 -11   1      311.06      273.58      7.52 o 
   4 -11   1      420.36      383.45      8.92 o 
   5 -11   1       13.33       20.49      2.09 o 
   6 -11   1        7.23        8.50      1.36 o 
   7 -11   1       32.87       33.01      2.26 o 
   8 -11   1       24.43       29.47      2.26 o 
   9 -11   1        1.32        2.15      0.64 o 
  10 -11   1       54.15       52.60      1.94 o 
  -9 -10   1      217.30      239.41      4.69 o 
  -8 -10   1        0.05        0.48      0.56 o 
  -7 -10   1       44.03       51.61      1.99 o 
  -6 -10   1       16.19       16.51      1.25 o 
  -5 -10   1      178.35      150.87      5.35 o 
  -4 -10   1       81.44       75.16      3.79 o 
  -3 -10   1      144.29      148.17      5.17 o 
  -2 -10   1      542.66      538.32      6.58 o 
  -1 -10   1       42.96       49.53      3.15 o 
   0 -10   1      222.10      201.31      3.27 o 
   1 -10   1       28.94       27.27      1.48 o 
   2 -10   1        7.40        8.64      1.25 o 
   3 -10   1        0.23        1.12      0.74 o 
   4 -10   1      218.34      226.90      6.76 o 
   5 -10   1        9.22       12.28      1.67 o 
   6 -10   1      114.57      112.61      4.61 o 
   7 -10   1       21.84       28.18      1.56 o 
   8 -10   1        0.91        6.82      5.90 o 
   9 -10   1      194.37      213.99      5.35 o 
  10 -10   1      121.26      119.13      3.66 o 
 -10  -9   1      120.15      107.71      2.78 o 
  -9  -9   1      617.86      590.06      8.40 o 
  -8  -9   1       57.73       50.64      2.85 o 
  -7  -9   1       45.53       37.06      1.77 o 
  -6  -9   1       26.31       22.30      2.13 o 
  -5  -9   1      604.65      536.60     10.17 o 
  -4  -9   1       95.16       90.45      3.53 o 
  -3  -9   1       31.69       22.11      1.75 o 
  -2  -9   1      189.54      180.73      9.79 o 
  -1  -9   1      980.40      994.83     22.50 o 
   0  -9   1      173.24      192.19      6.79 o 
   1  -9   1      188.06      214.38      8.57 o 
   2  -9   1      145.51      143.27      4.25 o 
   3  -9   1      141.59      152.54      4.49 o 
   4  -9   1       81.83       74.67     12.39 o 
   5  -9   1      748.22      697.76     11.43 o 
   6  -9   1      141.14      146.32      5.36 o 
   7  -9   1      158.62      162.90      4.01 o 
   8  -9   1      278.14      275.60      6.98 o 
   9  -9   1      126.26      116.64      4.13 o 
  10  -9   1        3.61        4.19      1.54 o 
  11  -9   1      185.71      198.53      4.37 o 
 -10  -8   1       55.00       57.30      1.66 o 
  -9  -8   1       88.65      103.97      7.72 o 
  -8  -8   1       83.75       86.51      3.88 o 
  -7  -8   1      549.27      492.33      9.62 o 
  -6  -8   1      358.22      311.92      7.75 o 
  -5  -8   1      677.88      665.89     25.67 o 
  -4  -8   1      122.74      108.63      2.86 o 
  -3  -8   1        6.25        7.92      2.08 o 
  -2  -8   1      184.86      204.79      9.87 o 
  -1  -8   1      879.53      836.47     23.07 o 
   0  -8   1       61.56       74.24      4.40 o 
   1  -8   1        6.23        7.96      1.31 o 
   2  -8   1        2.14        1.91      0.79 o 
   3  -8   1       56.17       66.83      5.46 o 
   4  -8   1       31.04       24.94      3.53 o 
   5  -8   1      352.88      357.57      7.81 o 
   6  -8   1      965.53      953.92     12.72 o 
   7  -8   1      204.07      207.57      6.28 o 
   8  -8   1        1.11        0.76      0.72 o 
   9  -8   1      200.29      178.79      4.13 o 
  10  -8   1       20.58       20.14      1.81 o 
  11  -8   1       31.44       31.32      2.04 o 
  12  -8   1       76.40       86.56      2.46 o 
 -11  -7   1      150.51      147.33      3.55 o 
 -10  -7   1      121.34      113.25      2.64 o 
  -9  -7   1        6.57        6.52      1.14 o 
  -8  -7   1        7.61       11.38      1.13 o 
  -7  -7   1      231.89      219.39      4.67 o 
  -6  -7   1      988.43      966.31      9.63 o 
  -5  -7   1      104.31       99.05      2.50 o 
  -4  -7   1      551.85      604.93     31.25 o 
  -3  -7   1      136.49      162.73      8.43 o 
  -2  -7   1      365.97      376.69     12.42 o 
  -1  -7   1      998.63     1032.36     19.91 o 
   0  -7   1     2817.63     3047.70     86.20 o 
   1  -7   1      338.73      332.33      7.34 o 
   2  -7   1      443.48      431.69      8.50 o 
   3  -7   1        1.36        4.62      0.98 o 
   4  -7   1       50.66       44.45      4.44 o 
   5  -7   1     1448.46     1315.08     25.13 o 
   6  -7   1      107.45      117.30      3.26 o 
   7  -7   1        0.18        1.99      0.70 o 
   8  -7   1      550.05      520.78      7.35 o 
   9  -7   1      285.74      246.16      5.01 o 
  10  -7   1      244.43      237.63      4.65 o 
  11  -7   1       96.49       86.88      3.65 o 
  12  -7   1       55.24       60.76      2.46 o 
 -12  -6   1        8.25        6.78      0.75 o 
 -11  -6   1      295.62      303.18      5.98 o 
 -10  -6   1        3.89        2.91      0.58 o 
  -9  -6   1       47.51       51.16      2.16 o 
  -8  -6   1       59.08       56.73      2.36 o 
  -7  -6   1       25.03       18.59      1.15 o 
  -6  -6   1       94.58      101.28      2.53 o 
  -5  -6   1       53.55       66.03      3.64 o 
  -4  -6   1       12.26       13.93      1.64 o 
  -3  -6   1     2538.21     2572.01     30.98 o 
  -2  -6   1        1.85        5.54      1.06 o 
  -1  -6   1       29.76       47.73      3.72 o 
   0  -6   1     2044.28     2149.21     45.89 o 
   1  -6   1        1.32       13.11      1.99 o 
   2  -6   1     1097.85     1082.06     17.10 o 
   3  -6   1     1267.95     1313.58     18.92 o 
   4  -6   1      722.55      773.96     14.92 o 
   5  -6   1     1610.30     1515.69     25.73 o 
   6  -6   1        1.83        4.69      1.65 o 
   7  -6   1       15.03       23.98      1.36 o 
   8  -6   1       48.56       43.33      1.71 o 
   9  -6   1       10.42        8.86      0.86 o 
  10  -6   1      211.10      176.74      4.16 o 
  11  -6   1       59.24       48.48      2.91 o 
  12  -6   1       12.49        8.61      1.11 o 
 -12  -5   1       10.98       10.92      1.08 o 
 -11  -5   1       60.79       64.23      3.09 o 
 -10  -5   1       15.11       16.76      2.63 o 
  -9  -5   1      125.76      122.05      3.82 o 
  -8  -5   1      240.83      215.84      4.42 o 
  -7  -5   1        5.12        5.18      0.99 o 
  -6  -5   1      460.56      529.68     10.39 o 
  -5  -5   1      198.84      187.36      5.79 o 
  -4  -5   1      576.66      622.51     22.19 o 
  -3  -5   1     1387.77     1478.53     21.32 o 
  -2  -5   1        6.05       14.05      2.10 o 
  -1  -5   1     3182.83     3341.69    121.79 o 
   0  -5   1     1795.74     1658.35     19.81 o 
   1  -5   1      324.26      358.05      8.96 o 
   2  -5   1     1092.60     1145.03     16.02 o 
   3  -5   1     1300.36     1374.45     17.91 o 
   4  -5   1      664.13      647.33     12.79 o 
   5  -5   1       12.41       16.81      2.20 o 
   6  -5   1       26.12       18.91      2.88 o 
   7  -5   1       23.79       18.65      2.96 o 
   8  -5   1      909.43      906.26      7.10 o 
   9  -5   1      940.95      845.08      9.75 o 
  10  -5   1       10.13       15.40      1.30 o 
  11  -5   1      104.68      108.10      4.49 o 
  12  -5   1      223.71      232.40      5.67 o 
  13  -5   1       59.21       68.16      2.30 o 
 -13  -4   1        6.98        7.69      0.74 o 
 -12  -4   1      345.23      309.07      5.90 o 
 -11  -4   1       65.23       65.72      3.06 o 
 -10  -4   1      601.91      599.50     10.39 o 
  -9  -4   1        3.66        2.71      0.59 o 
  -8  -4   1        6.64        6.37      0.78 o 
  -7  -4   1      579.54      601.23     16.30 o 
  -6  -4   1       27.86       41.53      7.14 o 
  -5  -4   1      217.76      221.94      5.96 o 
  -4  -4   1     1280.48     1207.28     12.97 o 
  -3  -4   1      164.92      170.99      6.55 o 
  -2  -4   1     1311.94     1489.80     76.04 o 
  -1  -4   1     7454.84     6749.19     37.37 o 
   0  -4   1    12142.08    10129.27     43.02 o 
   1  -4   1     2716.63     2589.59     21.30 o 
   2  -4   1      613.19      583.79     10.31 o 
   3  -4   1       12.75       19.37      2.02 o 
   4  -4   1     1225.72     1265.32     17.07 o 
   5  -4   1       42.14       46.35      3.52 o 
   6  -4   1     1068.26     1057.43     41.62 o 
   7  -4   1        3.94        6.04      1.71 o 
   8  -4   1       98.94      113.07      2.45 o 
   9  -4   1      499.06      462.95     10.58 o 
  10  -4   1      487.21      445.54      5.57 o 
  11  -4   1       35.78       30.17      2.37 o 
  12  -4   1       48.69       49.94      2.81 o 
  13  -4   1        3.11        4.06      0.72 o 
 -13  -3   1       43.98       42.61      1.79 o 
 -12  -3   1        0.93        2.28      0.74 o 
 -11  -3   1       48.81       54.62      4.85 o 
 -10  -3   1        1.19        3.93      0.69 o 
  -9  -3   1       33.57       35.47      1.66 o 
  -8  -3   1      509.89      515.49      6.31 o 
  -7  -3   1      193.43      221.98      9.77 o 
  -6  -3   1      190.94      226.69      9.21 o 
  -5  -3   1      538.08      566.52      8.95 o 
  -4  -3   1       30.88       47.42      2.39 o 
  -3  -3   1       36.37       28.65      2.43 o 
  -2  -3   1      269.75      256.67     10.59 o 
  -1  -3   1    11789.16    10003.13     39.78 o 
   0  -3   1     3734.85     3247.57     21.19 o 
   2  -3   1     1175.73     1215.60     13.39 o 
   3  -3   1       33.88       32.90      2.45 o 
   4  -3   1       61.90       74.30      3.98 o 
   5  -3   1      149.08      188.70      6.95 o 
   6  -3   1     2578.80     2580.04     27.78 o 
   7  -3   1        2.85        3.05      0.75 o 
   8  -3   1       61.94       65.34      1.95 o 
   9  -3   1       68.24       73.63      2.20 o 
  10  -3   1      391.81      358.69      6.17 o 
  11  -3   1       65.07       68.18      2.44 o 
  12  -3   1       91.69       78.71      3.63 o 
  13  -3   1        2.51        3.76      0.76 o 
 -13  -2   1       14.72       15.45      1.19 o 
 -12  -2   1       13.97       10.86      1.30 o 
 -11  -2   1      283.38      273.17      5.12 o 
 -10  -2   1        6.57        6.06      0.87 o 
  -9  -2   1       30.63       33.32      1.37 o 
  -8  -2   1       76.61       94.62      3.76 o 
  -7  -2   1      467.04      449.75     13.71 o 
  -6  -2   1      228.70      210.38     13.52 o 
  -5  -2   1     1606.53     1627.83     60.57 o 
  -4  -2   1     3313.04     3366.73     18.48 o 
  -3  -2   1      905.02      978.46     26.97 o 
  -2  -2   1     5044.49     4696.85     26.27 o 
  -1  -2   1       17.65       37.78      2.11 o 
   0  -2   1     2264.26     2066.84     13.98 o 
   1  -2   1        6.34       13.59      1.22 o 
   2  -2   1     1131.96     1059.26     11.43 o 
   3  -2   1      116.76      136.30      4.65 o 
   4  -2   1       99.69      129.28      3.70 o 
   5  -2   1       12.67       16.94      6.33 o 
   6  -2   1      478.25      471.97      8.72 o 
   7  -2   1       24.52       32.55      1.96 o 
   8  -2   1      338.06      347.49      6.62 o 
   9  -2   1      165.60      144.58      3.22 o 
  10  -2   1      321.28      352.72     10.15 o 
  11  -2   1        0.97        1.64      1.09 o 
  12  -2   1       27.84       22.03      1.98 o 
  13  -2   1        9.35       11.29      1.21 o 
 -13  -1   1       34.72       33.94      1.74 o 
 -12  -1   1        7.43        7.83      0.77 o 
 -11  -1   1      518.54      480.83      6.79 o 
 -10  -1   1       39.97       36.60      1.55 o 
  -9  -1   1      841.69      855.25     17.00 o 
  -8  -1   1     1055.92     1003.63     21.79 o 
  -7  -1   1       14.78       19.98      2.96 o 
  -6  -1   1      304.04      390.78     22.03 o 
  -5  -1   1        0.58        3.54      1.89 o 
  -4  -1   1        0.07        5.57      1.17 o 
  -3  -1   1      492.98      569.28     21.04 o 
  -2  -1   1     4969.85     4256.50    239.64 o 
  -1  -1   1     1316.08     1299.81      3.91 o 
   0  -1   1     1614.51     1595.76     19.00 o 
   1  -1   1     3878.29     3353.01     15.68 o 
   2  -1   1     9581.90     7400.74     26.22 o 
   3  -1   1      315.79      333.54      6.52 o 
   4  -1   1       55.05       61.20      9.95 o 
   5  -1   1      664.66      771.21      9.50 o 
   6  -1   1       77.72       81.64      3.43 o 
   7  -1   1        2.91        8.43      1.96 o 
   8  -1   1      207.16      224.51      7.08 o 
   9  -1   1      916.16      885.83     12.53 o 
  10  -1   1       95.01       97.46      3.12 o 
  11  -1   1      391.76      376.55     17.51 o 
  12  -1   1      116.46      126.20      5.37 o 
  13  -1   1        8.91       12.49      1.30 o 
 -13   0   1      193.80      203.57      4.08 o 
 -12   0   1       24.09       19.00      0.97 o 
 -11   0   1        2.11        1.54      0.42 o 
 -10   0   1      189.94      198.37      3.88 o 
  -9   0   1        7.40        7.29      0.69 o 
  -8   0   1      267.16      282.27     11.57 o 
  -7   0   1      786.85      801.83     18.26 o 
  -6   0   1     1788.21     1874.20     25.30 o 
  -5   0   1     4902.16     5227.47     62.85 o 
  -4   0   1      192.84      225.20      3.16 o 
  -3   0   1      446.77      421.43      4.10 o 
  -2   0   1      287.39      284.36      2.69 o 
   0   0   1        0.86        3.89      0.24 o 
   1   0   1     8010.20     6531.51     19.66 o 
   2   0   1     2734.14     2603.42     11.02 o 
   3   0   1     4507.75     4281.70    120.92 o 
   4   0   1     1865.53     1786.43     29.69 o 
   5   0   1      500.74      495.57      7.68 o 
   6   0   1     2323.64     2630.62     27.78 o 
   7   0   1      605.94      624.81     15.96 o 
   8   0   1       79.42       79.03      6.15 o 
   9   0   1      212.22      231.94      4.15 o 
  10   0   1       75.09       69.24      4.03 o 
  11   0   1        0.01        0.03      0.53 o 
  12   0   1       23.43       22.64      1.32 o 
  13   0   1        2.40        3.31      0.58 o 
 -13   1   1      163.39      170.05      3.34 o 
 -12   1   1      480.71      473.58      5.07 o 
 -11   1   1       32.57       30.67      1.37 o 
 -10   1   1       26.82       32.05      1.52 o 
  -9   1   1       11.24       10.99      0.72 o 
  -8   1   1       50.06       49.37      4.87 o 
  -7   1   1      160.29      187.77      8.75 o 
  -6   1   1      463.63      582.10      8.64 o 
  -5   1   1        7.54        9.73      1.45 o 
  -4   1   1     3858.55     3679.69     17.83 o 
  -3   1   1      839.75      801.79      9.83 o 
  -2   1   1     1110.71      992.46     30.07 o 
  -1   1   1      900.72      997.72      5.30 o 
   0   1   1     5406.49     4923.52     86.41 o 
   1   1   1     2043.71     2033.08     20.65 o 
   2   1   1      470.88      526.16      9.58 o 
   3   1   1     4070.46     3916.03     51.11 o 
   4   1   1     1416.65     1502.69     12.27 o 
   5   1   1     1896.55     1910.45     16.45 o 
   6   1   1      190.49      227.72      5.93 o 
   7   1   1       66.18       76.65      4.97 o 
   8   1   1       84.18       88.30      3.47 o 
   9   1   1       77.58       73.39      2.46 o 
  10   1   1       22.24       22.00      1.53 o 
  11   1   1        0.29        0.16      0.36 o 
  12   1   1       95.82       87.79      2.57 o 
  13   1   1       10.68       15.27      1.09 o 
 -13   2   1       64.95       64.63      2.49 o 
 -12   2   1       40.36       40.15      2.28 o 
 -11   2   1      123.29      113.38      3.24 o 
 -10   2   1      380.94      325.60      5.37 o 
  -9   2   1      294.58      296.76      4.84 o 
  -8   2   1     2032.52     1889.49     30.30 o 
  -7   2   1      101.75      123.28      4.54 o 
  -6   2   1     2654.06     2695.53     17.85 o 
  -5   2   1       20.52       28.94      1.81 o 
  -4   2   1      626.04      669.84     13.46 o 
  -3   2   1        0.29        3.99      1.99 o 
  -2   2   1       11.70       19.04      0.88 o 
   0   2   1     4418.42     4146.89     12.57 o 
   1   2   1      409.86      474.38      7.11 o 
   2   2   1     1321.20     1499.45     11.42 o 
   3   2   1     4041.53     4131.09     68.68 o 
   4   2   1     2246.08     2347.53     26.39 o 
   5   2   1      557.93      625.33     10.51 o 
   6   2   1       84.52       89.53      3.83 o 
   7   2   1      307.94      356.56     11.49 o 
   8   2   1      353.52      335.00      5.06 o 
   9   2   1      340.67      322.16      5.74 o 
  10   2   1       99.04       95.56      3.15 o 
  11   2   1       34.79       32.70      1.43 o 
  12   2   1        2.62        1.70      0.63 o 
  13   2   1       29.41       34.46      1.58 o 
 -13   3   1        8.03        9.73      1.07 o 
 -12   3   1        1.69        2.82      1.45 o 
 -11   3   1      524.59      442.39      5.22 o 
 -10   3   1        7.80        6.77      0.91 o 
  -9   3   1      369.40      354.33      4.92 o 
  -8   3   1     1028.60     1103.99     11.70 o 
  -7   3   1        0.62        0.94      0.70 o 
  -6   3   1      236.81      227.48      6.08 o 
  -5   3   1      776.20      732.70     10.36 o 
  -4   3   1     3603.89     3664.88     17.35 o 
  -3   3   1       19.17       33.90      6.27 o 
  -2   3   1    10259.15     8612.42    206.56 o 
  -1   3   1    13595.44    10772.60    459.02 o 
   0   3   1      974.01     1029.02     72.71 o 
   1   3   1     1106.84     1137.95      7.90 o 
   2   3   1     1311.63     1352.70     17.25 o 
   3   3   1       49.27       61.90      2.45 o 
   4   3   1       87.30      119.10      6.16 o 
   5   3   1        2.27        7.54      1.13 o 
   6   3   1        2.65        3.67      2.04 o 
   7   3   1      309.23      318.23     18.16 o 
   8   3   1       83.95       78.30      2.52 o 
   9   3   1       29.27       29.15      2.03 o 
  10   3   1      126.26      126.77      3.66 o 
  11   3   1        1.19        1.83      0.55 o 
  12   3   1       62.58       60.36      3.71 o 
  13   3   1        5.47        6.23      0.70 o 
 -13   4   1       41.66       46.05      2.04 o 
 -12   4   1       19.41       14.56      1.07 o 
 -11   4   1       47.40       44.36      1.66 o 
 -10   4   1       32.11       34.06      1.73 o 
  -9   4   1       44.73       38.11      1.60 o 
  -8   4   1      258.29      263.27      3.70 o 
  -7   4   1       63.50       60.23      4.84 o 
  -6   4   1      116.19      105.85      6.11 o 
  -5   4   1     2454.53     2391.47     27.57 o 
  -4   4   1        4.84        8.82      1.02 o 
  -3   4   1      597.11      622.47     16.05 o 
  -2   4   1       97.94      114.37      5.16 o 
  -1   4   1      120.89      160.11     24.18 o 
   0   4   1       21.09       48.01     11.79 o 
   1   4   1     2972.19     3103.85     80.19 o 
   2   4   1       25.66       37.92      1.49 o 
   3   4   1       34.68       38.03      3.02 o 
   4   4   1        7.03        6.33      0.97 o 
   5   4   1     2196.08     2363.41     83.23 o 
   6   4   1       73.99       97.98      4.27 o 
   7   4   1      872.52      942.64     13.98 o 
   8   4   1     1006.47      980.50     10.12 o 
   9   4   1      173.40      154.88      5.70 o 
  10   4   1      390.85      365.81      8.41 o 
  11   4   1      139.44      141.85      4.91 o 
  12   4   1        0.37        1.37      0.59 o 
 -13   5   1      317.66      337.28      4.92 o 
 -12   5   1      125.57      129.68      4.16 o 
 -11   5   1      441.71      394.97      4.75 o 
 -10   5   1      268.16      239.78      3.93 o 
  -9   5   1        0.41        2.73      0.63 o 
  -8   5   1     2138.23     1914.62     10.26 o 
  -7   5   1      389.92      361.66     12.53 o 
  -6   5   1     1320.13     1177.08     21.86 o 
  -5   5   1      534.74      487.87     13.45 o 
  -4   5   1      208.71      209.97      8.38 o 
  -3   5   1      894.59     1020.48     12.39 o 
  -2   5   1      900.31     1038.34     19.61 o 
  -1   5   1     1858.74     2024.63     16.96 o 
   0   5   1      102.05       89.99      3.01 o 
   1   5   1     2422.98     2656.25     68.83 o 
   2   5   1       76.90       69.01      7.60 o 
   3   5   1      698.80      721.99     36.68 o 
   5   5   1       25.21       29.02      2.29 o 
   6   5   1       41.38       60.78      3.48 o 
   7   5   1       67.92       67.72      3.08 o 
   8   5   1      154.26      159.56      3.88 o 
   9   5   1      274.64      264.61     12.98 o 
  10   5   1       57.73       56.73      3.33 o 
  11   5   1        9.87       10.70      1.04 o 
  12   5   1       44.68       42.27      1.97 o 
 -12   6   1       77.07       84.37      3.12 o 
 -11   6   1      122.82      128.62      3.27 o 
 -10   6   1        3.76        1.81      0.49 o 
  -9   6   1       22.57       19.15      1.41 o 
  -8   6   1      686.60      593.63      6.20 o 
  -7   6   1      696.82      650.56      6.93 o 
  -6   6   1     1238.44     1154.02     23.01 o 
  -5   6   1      161.67      188.42      8.96 o 
  -4   6   1        0.28        1.18      0.82 o 
  -3   6   1        8.67       11.79      2.13 o 
  -2   6   1      553.09      657.77     25.74 o 
  -1   6   1       13.75       11.29      1.24 o 
   0   6   1      258.02      244.15      4.62 o 
   1   6   1      408.03      445.01     20.43 o 
   2   6   1      752.22      815.64     16.79 o 
   3   6   1     1748.58     1803.23    117.84 o 
   4   6   1      197.01      200.68      9.00 o 
   5   6   1        7.98       14.13      2.50 o 
   6   6   1      396.56      365.21      5.19 o 
   7   6   1      637.12      646.96     15.46 o 
   8   6   1       53.81       54.27      2.34 o 
   9   6   1      392.69      351.02      5.55 o 
  10   6   1      676.98      649.05     10.70 o 
  11   6   1        7.96        9.25      1.14 o 
  12   6   1       25.83       26.19      1.31 o 
 -12   7   1       23.27       23.85      1.53 o 
 -11   7   1      172.78      189.74      3.75 o 
 -10   7   1       64.79       55.93      2.29 o 
  -9   7   1      355.36      305.44      4.47 o 
  -8   7   1      334.11      298.90      4.61 o 
  -7   7   1        6.61       10.51      1.71 o 
  -6   7   1      629.62      609.22      8.59 o 
  -5   7   1       18.22       15.12      2.72 o 
  -4   7   1      374.87      410.27     13.47 o 
  -3   7   1      395.17      364.67     12.25 o 
  -2   7   1      987.06     1032.59     38.45 o 
  -1   7   1     1410.36     1492.40     15.69 o 
   0   7   1        0.17        4.60      1.64 o 
   1   7   1     1800.95     1861.12     26.88 o 
   2   7   1     3108.28     3050.79     35.29 o 
   3   7   1      121.75      131.05      7.55 o 
   4   7   1      234.48      218.70     10.04 o 
   5   7   1      713.60      674.96      7.13 o 
   6   7   1      117.04      107.93      2.97 o 
   7   7   1       39.70       39.73      1.63 o 
   8   7   1      183.99      175.69      5.42 o 
   9   7   1      151.82      157.98      3.66 o 
  10   7   1        0.35        0.89      0.51 o 
  11   7   1       52.18       61.01      2.31 o 
 -11   8   1       60.00       61.32      1.96 o 
 -10   8   1        0.03        2.29      0.55 o 
  -9   8   1        3.61        5.00      0.80 o 
  -8   8   1      335.61      289.20      7.65 o 
  -7   8   1       27.74       24.00      2.23 o 
  -6   8   1       42.59       50.66      2.68 o 
  -5   8   1      427.16      488.69      6.41 o 
  -4   8   1      837.69      824.26     20.08 o 
  -3   8   1       27.72       25.44      3.41 o 
  -2   8   1        0.66        1.77      0.69 o 
  -1   8   1       42.13       48.59      3.05 o 
   0   8   1      219.01      250.75     16.36 o 
   1   8   1       49.81       56.16      5.11 o 
   2   8   1      365.39      343.63     12.71 o 
   3   8   1      108.38      121.71      7.80 o 
   4   8   1        2.07        3.75      1.04 o 
   5   8   1      114.99       94.39      2.82 o 
   6   8   1      144.22      150.54      3.95 o 
   7   8   1        8.56        6.46      0.94 o 
   8   8   1      112.94      103.66      3.12 o 
   9   8   1       86.58       97.37      3.60 o 
  10   8   1      141.26      165.33      2.73 o 
 -11   9   1        4.75        6.69      0.61 o 
 -10   9   1       92.71       97.75      2.60 o 
  -9   9   1       43.84       51.87      2.15 o 
  -8   9   1       27.93       26.22      2.31 o 
  -7   9   1      867.98      829.75     44.70 o 
  -6   9   1      159.37      158.50      3.89 o 
  -5   9   1      558.52      546.82      9.34 o 
  -4   9   1      294.86      301.07      6.37 o 
  -3   9   1       42.43       40.82      2.35 o 
  -2   9   1      172.64      171.28      4.08 o 
  -1   9   1      286.22      316.10     13.36 o 
   0   9   1       19.14       22.64      3.40 o 
   1   9   1       67.68       66.11      2.94 o 
   2   9   1        7.00        3.67      0.57 o 
   3   9   1      176.51      180.95      5.12 o 
   4   9   1        4.84        5.27      1.18 o 
   5   9   1     1014.25      870.41     13.46 o 
   6   9   1      238.43      225.67      6.72 o 
   7   9   1      901.72      808.68     12.06 o 
   8   9   1      177.02      170.34      7.94 o 
   9   9   1        0.26        0.37      0.33 o 
  10   9   1      160.40      184.00      3.26 o 
 -10  10   1       86.57       84.36      2.08 o 
  -9  10   1       42.99       41.94      1.76 o 
  -8  10   1      186.86      184.56      4.02 o 
  -7  10   1        8.36        9.01      0.96 o 
  -6  10   1      119.21      111.16      3.72 o 
  -5  10   1       33.97       42.66      2.90 o 
  -4  10   1        0.19        1.42      0.54 o 
  -3  10   1       24.00       25.04      2.28 o 
  -2  10   1      222.80      195.12      6.26 o 
  -1  10   1      615.65      611.52     21.79 o 
   0  10   1       15.32       20.21      1.71 o 
   1  10   1        1.11        4.27      1.02 o 
   2  10   1       66.59       58.11      3.65 o 
   3  10   1      422.11      365.45      8.82 o 
   4  10   1       12.87        7.30      0.98 o 
   5  10   1      293.51      272.90      7.36 o 
   6  10   1        6.53       11.17      1.55 o 
   7  10   1       82.69       82.48      2.51 o 
   8  10   1       25.27       30.03      1.30 o 
   9  10   1        9.49        8.79      0.92 o 
  -9  11   1      116.12      119.24      3.00 o 
  -8  11   1      249.89      256.74      6.71 o 
  -7  11   1       12.36        8.77      0.88 o 
  -6  11   1       55.56       59.20      2.27 o 
  -5  11   1       66.02       64.91      3.70 o 
  -4  11   1       20.10       20.75      2.14 o 
  -3  11   1       21.33       19.48      2.12 o 
  -2  11   1       99.42       93.40      4.49 o 
  -1  11   1        4.98        8.56      0.99 o 
   0  11   1        2.22        4.82      1.18 o 
   1  11   1        0.38        2.53      0.83 o 
   2  11   1       66.82       59.69      2.29 o 
   3  11   1      487.99      493.65      9.53 o 
   4  11   1      138.94      140.07      5.13 o 
   5  11   1       68.61       75.28      3.69 o 
   6  11   1       28.74       29.97      1.56 o 
   7  11   1       37.01       33.99      1.45 o 
   8  11   1      179.26      181.42      4.08 o 
  -8  12   1       14.98       17.39      1.43 o 
  -7  12   1        6.38        7.84      1.08 o 
  -6  12   1       12.97       10.76      1.39 o 
  -5  12   1       52.83       54.68      3.15 o 
  -4  12   1       30.90       31.63      2.51 o 
  -3  12   1      360.19      344.27      8.28 o 
  -2  12   1       19.29       14.93      1.26 o 
  -1  12   1       81.88       77.70      2.89 o 
   0  12   1       13.37       14.85      1.00 o 
   1  12   1      173.30      187.19      5.24 o 
   2  12   1        0.15        0.50      0.44 o 
   3  12   1      251.15      234.95     10.47 o 
   4  12   1       72.36       68.90      2.37 o 
   5  12   1        0.90        0.54      0.43 o 
   6  12   1        8.23        9.22      0.80 o 
   7  12   1       36.48       39.53      1.30 o 
  -7  13   1      140.27      151.94      2.54 o 
  -6  13   1        4.39        3.40      0.76 o 
  -5  13   1       28.02       25.53      1.97 o 
  -4  13   1       45.89       43.64      2.68 o 
  -3  13   1       52.48       54.63      3.07 o 
  -2  13   1        0.85        0.62      0.62 o 
  -1  13   1       16.79       19.23      1.43 o 
   0  13   1      144.99      160.41      3.46 o 
   1  13   1        3.55        3.16      0.92 o 
   2  13   1        0.38        1.11      0.69 o 
   3  13   1        0.02        1.44      0.64 o 
   4  13   1       99.99      102.96      2.42 o 
   5  13   1       24.46       28.27      1.18 o 
   6  13   1       17.19       22.71      0.88 o 
  -6  14   1        6.40        8.93      0.81 o 
  -5  14   1       48.54       54.39      2.31 o 
  -4  14   1       61.88       70.11      2.86 o 
  -3  14   1        0.47        0.07      0.50 o 
  -2  14   1       81.66       74.97      3.10 o 
  -1  14   1        8.67       10.33      1.18 o 
   0  14   1       46.07       49.66      1.57 o 
   1  14   1      200.85      215.58      4.78 o 
   2  14   1        0.69        1.34      0.56 o 
   3  14   1       22.48       29.70      1.73 o 
   4  14   1       32.15       39.35      1.75 o 
  -3  15   1       19.80       19.55      1.15 o 
  -2  15   1       15.09       19.28      1.13 o 
   2 -15   2        3.34        4.23      0.59 o 
   3 -15   2       96.68      103.71      2.55 o 
  -4 -14   2       11.38       16.37      1.20 o 
  -3 -14   2       31.91       29.28      1.76 o 
  -2 -14   2        3.32        2.71      0.71 o 
  -1 -14   2       19.58       22.70      1.64 o 
   0 -14   2       26.78       25.77      1.17 o 
   1 -14   2       20.42       23.74      1.11 o 
   2 -14   2      126.09      128.33      4.02 o 
   3 -14   2       62.62       62.36      2.81 o 
   4 -14   2       31.24       34.76      2.03 o 
   5 -14   2        3.46        7.27      0.90 o 
   6 -14   2        3.73        5.26      0.71 o 
  -6 -13   2       45.64       48.03      1.28 o 
  -5 -13   2       26.10       29.36      1.20 o 
  -4 -13   2       48.06       55.27      2.23 o 
  -3 -13   2      194.42      213.86      5.67 o 
  -2 -13   2      240.74      242.14      6.20 o 
  -1 -13   2       60.40       53.99      2.97 o 
   0 -13   2       57.35       67.15      2.26 o 
   1 -13   2       20.60       21.47      1.78 o 
   2 -13   2        0.07        0.97      0.76 o 
   3 -13   2        0.56        0.45      0.67 o 
   4 -13   2       63.74       59.44      3.14 o 
   5 -13   2     1018.19     1099.33     12.43 o 
   6 -13   2      127.45      136.99      3.95 o 
   7 -13   2      240.64      275.04      3.38 o 
  -7 -12   2       16.59       15.86      0.82 o 
  -6 -12   2        3.51        4.54      0.61 o 
  -5 -12   2      216.85      218.15      3.90 o 
  -4 -12   2      166.41      169.54      5.89 o 
  -3 -12   2      803.10      807.99     29.85 o 
  -2 -12   2       73.04       77.04      3.89 o 
  -1 -12   2       22.96       21.89      1.41 o 
   0 -12   2        7.30        5.42      0.79 o 
   1 -12   2        4.62        3.32      0.69 o 
   2 -12   2      626.13      578.41     10.60 o 
   3 -12   2      325.31      318.38      7.95 o 
   4 -12   2      164.31      172.34      5.78 o 
   5 -12   2        0.34        0.62      0.68 o 
   6 -12   2       68.69       76.95      3.46 o 
   7 -12   2       19.63       15.13      1.37 o 
   8 -12   2        6.76        6.90      0.99 o 
   9 -12   2        4.30        7.31      0.76 o 
  -9 -11   2      132.48      141.71      2.82 o 
  -8 -11   2      119.36      126.20      3.56 o 
  -7 -11   2        3.73        4.42      0.60 o 
  -6 -11   2        0.83        2.44      0.56 o 
  -5 -11   2        6.55        9.58      1.13 o 
  -4 -11   2       29.91       26.17      1.58 o 
  -3 -11   2      106.08       91.80      3.19 o 
  -2 -11   2      358.20      355.75     14.92 o 
  -1 -11   2     1213.21     1169.89     31.25 o 
   0 -11   2        8.94       14.60      1.38 o 
   1 -11   2       23.55       23.33      1.51 o 
   2 -11   2        0.51        1.18      0.74 o 
   3 -11   2      149.69      137.63      5.34 o 
   4 -11   2        3.37        5.58      1.27 o 
   5 -11   2       14.14       12.57      1.67 o 
   6 -11   2      115.18      120.22      4.63 o 
   7 -11   2       51.63       55.34      2.87 o 
   8 -11   2       36.15       42.93      2.65 o 
   9 -11   2       35.59       40.08      2.18 o 
  10 -11   2        0.00        1.21      0.39 o 
  -9 -10   2       14.65       16.87      1.32 o 
  -8 -10   2        0.04        0.75      0.54 o 
  -7 -10   2       26.29       30.14      1.51 o 
  -6 -10   2       22.51       20.64      1.38 o 
  -5 -10   2      631.57      528.32      6.94 o 
  -4 -10   2        6.28        5.06      1.01 o 
  -3 -10   2       48.84       48.45      2.13 o 
  -2 -10   2      452.65      438.22     15.35 o 
  -1 -10   2      943.20      881.45      8.01 o 
   0 -10   2     1558.19     1492.38     10.56 o 
   1 -10   2       81.45       92.15      2.63 o 
   2 -10   2       38.08       32.42      2.54 o 
   3 -10   2      261.00      228.45      6.73 o 
   4 -10   2       77.01       68.56      3.77 o 
   5 -10   2       20.90       15.21      1.84 o 
   6 -10   2      388.77      388.08      8.54 o 
   7 -10   2        9.38        8.80      1.30 o 
   8 -10   2       37.57       44.19      3.94 o 
   9 -10   2        2.09        4.32      1.02 o 
  10 -10   2        0.80        0.89      0.53 o 
 -10  -9   2       87.23       83.89      2.49 o 
  -9  -9   2        0.05        0.26      0.55 o 
  -8  -9   2       22.18       19.88      1.84 o 
  -7  -9   2        2.38        4.77      0.72 o 
  -6  -9   2      157.89      131.93      3.43 o 
  -5  -9   2      208.62      182.40      5.88 o 
  -4  -9   2      363.73      383.99      8.25 o 
  -3  -9   2      164.06      172.79      4.67 o 
  -2  -9   2      135.09      128.37      3.85 o 
  -1  -9   2      125.89      100.39      5.13 o 
   0  -9   2      718.74      729.82     18.91 o 
   1  -9   2      112.85      115.30      7.37 o 
   2  -9   2        2.37        4.96      0.63 o 
   3  -9   2       11.49       10.20      1.23 o 
   4  -9   2        1.78        2.14      0.91 o 
   5  -9   2       46.83       32.73      2.53 o 
   6  -9   2       24.13       28.27      2.32 o 
   7  -9   2     1281.66     1327.77     10.59 o 
   8  -9   2     1258.18     1186.43     56.47 o 
   9  -9   2      129.63      136.32      6.69 o 
  10  -9   2        3.57        5.55      1.00 o 
  11  -9   2      105.12      111.53      3.19 o 
 -10  -8   2        0.59        1.80      0.54 o 
  -9  -8   2      148.81      137.27      6.66 o 
  -8  -8   2        2.01        3.56      1.26 o 
  -7  -8   2        3.32        4.86      0.72 o 
  -6  -8   2      355.88      295.49      7.49 o 
  -5  -8   2      166.19      165.97      8.14 o 
  -4  -8   2        4.47        3.95      0.68 o 
  -3  -8   2      424.22      442.94     15.02 o 
  -2  -8   2       33.70       33.36      4.09 o 
  -1  -8   2      628.63      611.37     16.87 o 
   0  -8   2      463.29      454.43     14.24 o 
   1  -8   2       87.94       78.18      4.81 o 
   2  -8   2      259.03      247.93      8.03 o 
   3  -8   2        1.58        6.39      2.46 o 
   4  -8   2       15.67       13.96      2.72 o 
   5  -8   2      247.11      250.48     12.78 o 
   6  -8   2      239.04      240.41      8.38 o 
   7  -8   2      689.42      746.36     32.67 o 
   8  -8   2       15.20       19.31      1.85 o 
   9  -8   2      158.23      134.18      3.53 o 
  10  -8   2       11.70       12.22      1.05 o 
  11  -8   2       64.07       52.16      2.55 o 
 -11  -7   2       85.64       95.91      2.81 o 
 -10  -7   2       22.14       24.58      1.26 o 
  -9  -7   2       27.82       27.70      1.51 o 
  -8  -7   2       82.62       76.57      3.73 o 
  -7  -7   2      861.44      759.51     11.84 o 
  -6  -7   2      263.74      255.58      9.46 o 
  -5  -7   2      278.73      273.21      4.15 o 
  -4  -7   2       44.37       37.25      2.85 o 
  -3  -7   2       96.03      102.90      6.75 o 
  -2  -7   2       53.07       86.56      6.14 o 
  -1  -7   2     1366.55     1302.64     22.94 o 
   0  -7   2     3629.86     3761.82    134.10 o 
   1  -7   2       67.79       58.54      4.62 o 
   2  -7   2      110.65      120.21      6.53 o 
   3  -7   2      196.35      190.22      8.27 o 
   4  -7   2      335.35      328.28     10.99 o 
   5  -7   2      142.04      135.61      8.23 o 
   6  -7   2       51.10       57.68      2.13 o 
   7  -7   2        0.71        0.59      0.55 o 
   8  -7   2      267.43      240.32      4.98 o 
   9  -7   2       24.54       24.68      1.62 o 
  10  -7   2      400.30      384.55      5.83 o 
  11  -7   2       11.55       17.71      1.69 o 
  12  -7   2        3.33        5.53      0.81 o 
 -12  -6   2        0.22        1.12      0.47 o 
 -11  -6   2      147.09      145.48      4.11 o 
 -10  -6   2      207.91      221.07      5.75 o 
  -9  -6   2       28.92       31.93      1.67 o 
  -8  -6   2      170.93      166.31      3.98 o 
  -7  -6   2      594.40      570.69      7.44 o 
  -6  -6   2       34.92       40.03      1.61 o 
  -5  -6   2      319.89      317.09      8.08 o 
  -4  -6   2       39.36       48.15      4.09 o 
  -3  -6   2       30.30       34.28      3.60 o 
  -2  -6   2     2027.86     2025.24     27.39 o 
  -1  -6   2     1137.42     1233.15     48.47 o 
   0  -6   2     2194.63     2322.27     27.08 o 
   1  -6   2      697.49      737.94     14.95 o 
   2  -6   2      273.29      259.19      8.91 o 
   3  -6   2     1766.36     1870.29     24.20 o 
   4  -6   2      948.51      966.82     17.93 o 
   5  -6   2      140.16      132.90      6.89 o 
   6  -6   2      368.30      361.58     13.39 o 
   7  -6   2        7.52        6.61      0.77 o 
   8  -6   2      997.69      938.27      9.78 o 
   9  -6   2      249.57      229.29      4.86 o 
  10  -6   2      324.41      296.90      5.34 o 
  11  -6   2      120.35      121.38      4.53 o 
  12  -6   2      175.30      187.90      4.67 o 
 -12  -5   2       71.08       67.19      2.50 o 
 -11  -5   2       55.68       46.11      2.60 o 
 -10  -5   2      672.83      697.29     49.49 o 
  -9  -5   2      234.01      228.98      5.59 o 
  -8  -5   2       10.12       14.54      1.67 o 
  -7  -5   2      665.79      677.53      8.94 o 
  -6  -5   2      189.42      197.51     10.41 o 
  -5  -5   2      798.80      894.90     12.80 o 
  -4  -5   2      714.39      749.65     11.17 o 
  -3  -5   2      350.32      420.78     11.36 o 
  -2  -5   2      159.52      143.21      6.62 o 
  -1  -5   2       76.01       94.53      5.19 o 
   0  -5   2       17.41       19.18      2.31 o 
   1  -5   2       10.02        4.84      1.21 o 
   2  -5   2       93.23       87.77      4.78 o 
   3  -5   2      371.23      367.19     10.06 o 
   4  -5   2       52.17       69.14      4.60 o 
   5  -5   2      295.78      302.41     10.04 o 
   6  -5   2        2.63        3.65      1.27 o 
   7  -5   2      338.93      323.87      5.05 o 
   8  -5   2      907.65      885.98      8.82 o 
   9  -5   2      164.37      162.69      5.61 o 
  10  -5   2       22.49       21.29      1.53 o 
  11  -5   2      555.03      535.42      9.91 o 
  12  -5   2      110.13      116.32      3.98 o 
  13  -5   2        3.07        4.80      0.64 o 
 -13  -4   2       22.78       26.37      1.28 o 
 -12  -4   2        0.11        0.83      0.56 o 
 -11  -4   2      222.82      226.31     13.25 o 
 -10  -4   2        8.49       10.81      1.39 o 
  -9  -4   2      541.49      558.18     10.18 o 
  -8  -4   2      190.64      197.40      3.77 o 
  -7  -4   2        0.77        5.62      1.87 o 
  -6  -4   2      827.30      879.86     37.39 o 
  -5  -4   2      790.76      786.84     13.25 o 
  -4  -4   2      980.02     1107.84     12.56 o 
  -3  -4   2      248.51      240.04      5.65 o 
  -2  -4   2     3993.31     3913.76     31.59 o 
  -1  -4   2     2519.54     2487.13     23.42 o 
   0  -4   2     2051.17     2013.78     20.44 o 
   1  -4   2     1348.62     1287.82     16.28 o 
   2  -4   2     1254.97     1245.45     16.44 o 
   3  -4   2     1096.11     1075.27     16.19 o 
   4  -4   2      539.39      531.39     12.07 o 
   5  -4   2      606.53      630.32     13.96 o 
   6  -4   2      250.39      249.94      9.34 o 
   7  -4   2      259.87      283.53      7.61 o 
   8  -4   2      543.90      548.58      8.04 o 
   9  -4   2       15.64       17.78      1.87 o 
  10  -4   2        9.03       11.75      0.96 o 
  11  -4   2      233.25      248.61      6.95 o 
  12  -4   2       18.90       15.98      1.62 o 
  13  -4   2        0.73        3.18      0.65 o 
 -13  -3   2       16.61       16.55      1.17 o 
 -12  -3   2      182.37      185.83      4.86 o 
 -11  -3   2      243.06      249.06     12.74 o 
 -10  -3   2       83.94       77.33      3.37 o 
  -9  -3   2        8.99        8.05      0.78 o 
  -8  -3   2      110.14      112.90      3.68 o 
  -7  -3   2       83.62       73.33      5.70 o 
  -6  -3   2       63.57       79.56      3.80 o 
  -5  -3   2      707.90      705.01     26.92 o 
  -4  -3   2      136.08      143.53      4.18 o 
  -3  -3   2      134.55      141.57      5.24 o 
  -2  -3   2      899.75      898.56     13.44 o 
  -1  -3   2    12353.12    10587.51     42.65 o 
   0  -3   2    16636.80    12814.21     45.46 o 
   1  -3   2     7322.64     6587.10     32.77 o 
   2  -3   2      272.57      305.30      7.46 o 
   3  -3   2     1056.23     1108.34     15.40 o 
   4  -3   2      342.41      354.29      9.49 o 
   5  -3   2      783.82      843.86     15.74 o 
   6  -3   2       54.64       67.87      4.82 o 
   7  -3   2       57.05       70.47      5.22 o 
   8  -3   2       74.35       85.37      2.22 o 
   9  -3   2      195.32      184.09      6.04 o 
  10  -3   2        8.03       10.73      3.10 o 
  11  -3   2       96.29       98.99      5.64 o 
  12  -3   2        0.01        1.73      0.77 o 
  13  -3   2      602.81      659.63      8.01 o 
 -13  -2   2       56.96       61.53      2.30 o 
 -12  -2   2        5.76        6.19      0.68 o 
 -11  -2   2       80.96       77.12      2.55 o 
 -10  -2   2       48.14       42.09      1.68 o 
  -9  -2   2      164.46      157.35      3.59 o 
  -8  -2   2     1044.76      996.38     21.98 o 
  -7  -2   2       12.14       10.82      2.25 o 
  -6  -2   2      373.54      384.50     11.93 o 
  -5  -2   2      747.34      859.40     27.66 o 
  -4  -2   2       79.67       83.93      2.90 o 
  -3  -2   2      706.22      730.51     10.34 o 
  -2  -2   2     5120.23     5059.27     27.84 o 
  -1  -2   2      902.12      859.22     10.36 o 
   1  -2   2      280.39      275.20      5.94 o 
   2  -2   2       11.77       15.36      1.60 o 
   3  -2   2      639.61      696.75     11.59 o 
   4  -2   2     2641.32     2459.44     24.24 o 
   5  -2   2      590.85      577.13     12.82 o 
   6  -2   2      125.77      145.73      7.02 o 
   7  -2   2       11.62       16.78      2.58 o 
   8  -2   2      408.31      368.22      6.60 o 
   9  -2   2       21.34       17.82      1.38 o 
  10  -2   2      598.13      543.97     10.97 o 
  11  -2   2       24.31       28.71      2.53 o 
  12  -2   2        0.15        0.71      0.74 o 
  13  -2   2      225.92      246.60      5.08 o 
 -13  -1   2      206.72      219.87      4.39 o 
 -12  -1   2       70.83       67.04      3.04 o 
 -11  -1   2      276.12      265.94      3.99 o 
 -10  -1   2       89.58       88.96      2.43 o 
  -9  -1   2      513.29      500.53      5.89 o 
  -8  -1   2     1207.91     1214.97     24.23 o 
  -7  -1   2       25.40       32.04      3.75 o 
  -6  -1   2      913.13      966.64     18.67 o 
  -5  -1   2     1624.41     1654.77     41.91 o 
  -4  -1   2      965.23     1060.81     14.94 o 
  -3  -1   2       53.10      110.12     33.01 o 
  -2  -1   2     5578.38     4842.98    141.46 o 
  -1  -1   2      366.13      376.23      7.10 o 
   0  -1   2      304.56      284.95      3.36 o 
   1  -1   2      392.15      366.63      4.57 o 
   2  -1   2     2933.63     2884.88     40.83 o 
   3  -1   2     2209.87     2109.28     12.91 o 
   4  -1   2       68.20       75.66      2.81 o 
   5  -1   2      619.90      626.00     13.48 o 
   6  -1   2      168.51      171.71      6.91 o 
   7  -1   2       73.91       73.35      3.91 o 
   8  -1   2       14.23        9.88      0.91 o 
   9  -1   2        0.52        0.71      0.45 o 
  10  -1   2       89.84       88.00      5.00 o 
  11  -1   2      358.36      362.88     16.78 o 
  12  -1   2        9.74        8.14      1.32 o 
 -13   0   2      104.59      103.88      2.03 o 
 -12   0   2      187.96      186.99      2.99 o 
 -11   0   2       24.12       29.92      1.37 o 
 -10   0   2      178.39      166.38      3.28 o 
  -9   0   2      585.72      643.80      5.51 o 
  -8   0   2       35.64       32.44      4.00 o 
  -7   0   2      153.07      146.55      7.83 o 
  -6   0   2      172.89      177.69      7.86 o 
  -5   0   2     1510.26     1876.52     40.08 o 
  -4   0   2      439.25      508.35      4.88 o 
  -3   0   2     2358.97     2430.31      9.59 o 
  -2   0   2      560.34      635.35      3.76 o 
   0   0   2      224.24      240.09      2.17 o 
   1   0   2     4985.83     4315.81     99.95 o 
   2   0   2    10951.96     8916.60     46.05 o 
   3   0   2       80.51       79.92     11.66 o 
   4   0   2        8.28       12.33      1.17 o 
   5   0   2     2170.77     2251.33     17.04 o 
   6   0   2       69.55       60.65      8.91 o 
   7   0   2      294.94      298.02     17.81 o 
   8   0   2       19.41       21.62      6.94 o 
   9   0   2      318.71      321.07      5.13 o 
  10   0   2       78.61       76.04      2.77 o 
  11   0   2       12.82       10.62      0.83 o 
  12   0   2       44.01       51.46      1.90 o 
 -13   1   2      106.05      103.65      2.89 o 
 -12   1   2        0.12        1.16      0.39 o 
 -11   1   2      385.25      388.09      4.78 o 
 -10   1   2      127.88      110.80      2.30 o 
  -9   1   2      191.96      207.19      2.93 o 
  -8   1   2      125.28      113.06      7.37 o 
  -7   1   2      217.75      198.08      9.05 o 
  -6   1   2     3947.65     4207.74    125.66 o 
  -5   1   2       17.90       40.22     14.42 o 
  -4   1   2     5926.41     5942.61     49.78 o 
  -3   1   2      517.26      610.94      6.63 o 
  -2   1   2     4743.33     4606.55     25.42 o 
  -1   1   2       59.81       76.72      1.10 o 
   0   1   2      117.19      128.48      3.39 o 
   2   1   2      737.29      793.37      6.53 o 
   3   1   2     4510.97     4540.96     21.11 o 
   4   1   2      260.77      276.02      5.40 o 
   5   1   2     1493.03     1627.86     35.28 o 
   6   1   2      557.99      659.11     10.37 o 
   7   1   2       71.47      100.17      4.39 o 
   8   1   2      113.46      111.31      2.92 o 
   9   1   2       17.83       22.14      1.55 o 
  10   1   2       55.42       44.87      2.17 o 
  11   1   2        4.06        4.76      0.61 o 
  12   1   2       12.03       10.73      1.21 o 
  13   1   2      239.43      253.63      3.79 o 
 -13   2   2       59.77       70.57      1.79 o 
 -12   2   2        0.15        0.94      0.37 o 
 -11   2   2       62.12       67.49      1.99 o 
 -10   2   2        4.54        3.45      0.47 o 
  -9   2   2        4.33        1.14      0.44 o 
  -8   2   2      643.90      672.51     17.95 o 
  -7   2   2        0.58       32.00     32.79 o 
  -6   2   2      516.01      514.66      8.63 o 
  -5   2   2       41.61       31.20      1.44 o 
  -4   2   2      364.71      390.36      4.38 o 
  -3   2   2     1369.52     1399.71     10.62 o 
  -2   2   2     3134.07     2976.53     61.65 o 
  -1   2   2     7308.79     6891.17    112.08 o 
   0   2   2     7847.94     7084.66    196.18 o 
   1   2   2        1.91        4.23      1.08 o 
   2   2   2     6067.69     6202.18     70.29 o 
   3   2   2     1041.12     1121.57     17.57 o 
   4   2   2       89.25      120.53     19.65 o 
   5   2   2       85.70      111.81      6.57 o 
   6   2   2      271.31      325.18      7.41 o 
   7   2   2        2.30        1.06      0.58 o 
   8   2   2      805.06      766.06      7.75 o 
   9   2   2     1200.80     1096.03     10.68 o 
  10   2   2      641.61      564.84      7.65 o 
  11   2   2        1.28        3.87      1.20 o 
  12   2   2        0.15        1.99      1.48 o 
  13   2   2      147.18      170.76      3.13 o 
 -13   3   2       35.93       34.81      1.32 o 
 -12   3   2      105.15      111.10      2.82 o 
 -11   3   2       21.20       21.60      1.34 o 
 -10   3   2       26.59       24.64      1.09 o 
  -9   3   2      306.09      298.14      4.36 o 
  -8   3   2       47.42       70.02      2.27 o 
  -7   3   2      465.84      407.17      8.65 o 
  -6   3   2      624.25      650.67     10.23 o 
  -5   3   2       20.00       21.88      9.20 o 
  -4   3   2     1257.03     1257.17     10.90 o 
  -3   3   2       13.63       28.58      2.56 o 
  -2   3   2     2316.64     2495.97     37.29 o 
  -1   3   2     4779.61     4772.72     70.07 o 
   0   3   2       76.72       96.99      2.58 o 
   1   3   2     1264.76     1238.06     11.16 o 
   2   3   2        7.69        5.88      0.51 o 
   3   3   2      204.35      221.53     12.94 o 
   4   3   2      273.69      312.16     12.07 o 
   5   3   2       34.60       43.83      3.39 o 
   6   3   2       18.42       25.95      2.28 o 
   7   3   2        6.19       12.49      1.65 o 
   8   3   2      381.64      368.91      7.36 o 
   9   3   2      322.55      307.45      5.76 o 
  10   3   2       36.84       26.39      2.33 o 
  11   3   2        0.42       -0.52      0.77 o 
  12   3   2      119.27      118.58      2.53 o 
 -13   4   2        0.21        0.45      0.39 o 
 -12   4   2        1.18        1.13      0.47 o 
 -11   4   2      103.66      112.55      2.59 o 
 -10   4   2       38.23       36.65      1.58 o 
  -9   4   2      236.87      227.60      3.86 o 
  -8   4   2      494.95      517.87      5.19 o 
  -7   4   2       10.07        6.78      1.76 o 
  -6   4   2       26.45       21.79      2.80 o 
  -5   4   2      620.00      624.19     14.22 o 
  -4   4   2      767.83      829.59     15.64 o 
  -3   4   2       41.03       53.74      5.56 o 
  -2   4   2      242.86      243.54      4.34 o 
  -1   4   2       10.93        8.30      0.68 o 
   0   4   2      228.42      207.96      4.88 o 
   1   4   2     3085.66     3026.96     15.83 o 
   2   4   2     6851.85     6970.84    173.37 o 
   3   4   2       21.66       32.63      1.90 o 
   4   4   2     2025.19     2137.38    114.08 o 
   5   4   2      147.56      172.59     10.36 o 
   6   4   2     1365.12     1470.81    102.66 o 
   7   4   2       60.32       45.63      2.79 o 
   8   4   2        0.04        2.20      1.03 o 
   9   4   2       45.27       38.16      2.91 o 
  10   4   2       69.55       64.93      3.62 o 
  11   4   2       39.79       40.00      2.53 o 
  12   4   2      136.93      139.57      2.57 o 
 -12   5   2       38.66       41.85      1.64 o 
 -11   5   2      166.46      167.90      3.08 o 
 -10   5   2        3.02        3.49      0.59 o 
  -9   5   2        2.47        3.16      0.56 o 
  -8   5   2       34.31       26.80      1.24 o 
  -7   5   2      307.36      288.86     11.13 o 
  -6   5   2       65.55       51.70      4.60 o 
  -5   5   2      101.70      101.64      6.20 o 
  -4   5   2       16.48       11.90      2.13 o 
  -3   5   2      368.72      375.41     10.86 o 
  -2   5   2      550.22      691.33     33.52 o 
  -1   5   2      140.05      163.23      3.33 o 
   0   5   2      187.32      205.57      4.77 o 
   1   5   2      460.15      506.82      8.95 o 
   2   5   2        5.57        9.22      0.74 o 
   3   5   2     1424.56     1501.36    122.47 o 
   4   5   2      212.45      209.94      8.92 o 
   6   5   2      106.96      108.79      7.04 o 
   7   5   2      733.08      760.40     17.71 o 
   8   5   2      143.45      144.75      3.72 o 
   9   5   2       11.14       12.48      1.73 o 
  10   5   2       37.67       39.89      2.79 o 
  11   5   2       69.45       66.58      3.09 o 
  12   5   2      184.70      175.09      3.79 o 
 -12   6   2        0.35        0.84      0.50 o 
 -11   6   2       99.32       96.66      2.27 o 
 -10   6   2      108.72       93.84      2.43 o 
  -9   6   2      522.28      486.37      6.28 o 
  -8   6   2        0.14        0.26      0.40 o 
  -7   6   2      778.82      729.36      7.41 o 
  -6   6   2      521.41      474.68     14.68 o 
  -5   6   2      213.55      203.50      9.39 o 
  -4   6   2       89.29       94.06      6.13 o 
  -3   6   2        1.46        4.64      1.43 o 
  -2   6   2       91.42      100.11      3.80 o 
  -1   6   2       79.33      104.84      3.87 o 
   0   6   2      178.43      237.29      5.67 o 
   1   6   2        9.21       20.52      1.68 o 
   3   6   2       66.22      100.01      6.24 o 
   4   6   2       72.86       78.15      5.77 o 
   5   6   2      378.46      340.73     12.67 o 
   6   6   2      235.94      235.08      4.24 o 
   7   6   2        1.33        2.28      0.97 o 
   8   6   2       25.68       20.60      1.49 o 
   9   6   2      113.71      116.34      3.19 o 
  10   6   2       61.08       73.10      3.63 o 
  11   6   2       99.28       96.53      3.31 o 
  12   6   2        6.44        7.63      0.71 o 
 -12   7   2        5.13        9.16      0.89 o 
 -11   7   2      333.65      323.89      4.78 o 
 -10   7   2       46.87       46.68      2.06 o 
  -9   7   2      629.48      554.21      9.16 o 
  -8   7   2       18.44       20.45      1.21 o 
  -7   7   2       23.22       19.05      1.27 o 
  -6   7   2      132.01      125.35      2.95 o 
  -5   7   2        6.39        7.64      1.92 o 
  -4   7   2     1072.94     1011.20     21.28 o 
  -3   7   2     2093.06     2164.89     29.75 o 
  -2   7   2      750.94      916.59     41.98 o 
  -1   7   2      149.02      206.37      5.87 o 
   0   7   2       24.52       48.11      2.79 o 
   1   7   2       89.32       84.75      5.77 o 
   2   7   2     2164.54     2201.05     30.20 o 
   3   7   2      673.04      706.71     17.70 o 
   4   7   2      304.30      305.37     12.02 o 
   5   7   2       53.11       54.24      2.71 o 
   6   7   2        0.76        0.49      0.59 o 
   7   7   2        9.43        6.60      0.91 o 
   8   7   2       57.84       51.50      2.28 o 
   9   7   2      124.43      120.59      3.16 o 
  10   7   2        1.40        1.26      0.62 o 
  11   7   2        3.42        3.43      0.63 o 
 -11   8   2       13.37       15.03      0.99 o 
 -10   8   2       28.15       34.78      1.69 o 
  -9   8   2      129.48      117.15      3.35 o 
  -8   8   2      154.63      165.69      4.11 o 
  -7   8   2        4.53       14.74      1.81 o 
  -6   8   2      126.45      115.83      4.11 o 
  -5   8   2      146.61      146.44      6.52 o 
  -4   8   2      268.87      296.95     12.13 o 
  -3   8   2      261.15      308.76     11.92 o 
  -2   8   2       94.60      105.99      6.29 o 
  -1   8   2       14.34       15.66      5.46 o 
   0   8   2      797.78      884.47     45.54 o 
   1   8   2      273.65      283.04     11.34 o 
   2   8   2       41.37       41.89      4.53 o 
   3   8   2       36.16       31.05      2.06 o 
   4   8   2      159.75      148.27      3.42 o 
   5   8   2       53.07       57.81      2.88 o 
   6   8   2       11.09       14.48      1.29 o 
   7   8   2        6.37        9.46      0.85 o 
   8   8   2       84.29       79.34      2.81 o 
   9   8   2        0.19        0.06      0.52 o 
  10   8   2        0.80        1.34      0.34 o 
 -11   9   2       27.22       35.54      1.25 o 
 -10   9   2       39.20       41.18      1.68 o 
  -9   9   2       12.35       15.06      1.19 o 
  -8   9   2      101.55       99.82      3.12 o 
  -7   9   2       31.04       33.87      1.80 o 
  -6   9   2      931.82      920.57     41.99 o 
  -5   9   2        4.59       10.13      2.69 o 
  -4   9   2       76.75       68.59      3.07 o 
  -3   9   2      204.36      177.61      5.97 o 
  -2   9   2        1.27        0.73      0.49 o 
  -1   9   2        0.44        1.89      0.62 o 
   0   9   2      425.64      387.37     18.56 o 
   1   9   2      128.16      132.59      3.35 o 
   2   9   2      495.00      460.04      5.81 o 
   3   9   2      120.89      107.32      3.96 o 
   4   9   2      414.85      413.10      9.34 o 
   5   9   2        2.07        0.94      0.75 o 
   6   9   2        0.26        0.70      0.48 o 
   7   9   2       35.22       29.59      2.39 o 
   8   9   2       28.82       32.50      2.23 o 
   9   9   2       75.01       87.69      2.08 o 
 -10  10   2       30.80       37.82      1.38 o 
  -9  10   2        0.04        2.55      0.52 o 
  -8  10   2       86.33       95.52      2.88 o 
  -7  10   2       58.24       54.45      2.21 o 
  -6  10   2        9.97        9.28      1.04 o 
  -5  10   2     1094.19     1037.11     28.88 o 
  -4  10   2       50.72       56.23      3.39 o 
  -3  10   2        1.73        1.36      0.81 o 
  -2  10   2      366.82      323.23      8.06 o 
  -1  10   2       65.48       87.57      5.94 o 
   0  10   2      146.35      120.49      3.64 o 
   1  10   2       12.34       15.96      1.28 o 
   2  10   2      213.26      205.47      8.65 o 
   3  10   2       62.67       59.67      3.63 o 
   4  10   2        6.65        7.01      1.40 o 
   5  10   2      198.15      178.66      4.30 o 
   6  10   2        7.65        8.61      1.40 o 
   7  10   2       35.99       32.64      2.32 o 
   8  10   2       38.82       45.16      2.84 o 
   9  10   2       99.98      110.70      2.87 o 
  -9  11   2       77.23       82.97      2.03 o 
  -8  11   2       21.57       16.10      1.10 o 
  -7  11   2      105.61      119.90      3.03 o 
  -6  11   2        4.31        4.81      0.76 o 
  -5  11   2       18.22       17.97      1.89 o 
  -4  11   2      139.26      146.52     11.47 o 
  -3  11   2      333.40      309.27      8.08 o 
  -2  11   2        2.35        3.73      1.01 o 
  -1  11   2        8.15        8.42      1.43 o 
   0  11   2        2.20       12.49      1.64 o 
   1  11   2        4.25        5.62      1.14 o 
   2  11   2       87.65       99.48      4.17 o 
   3  11   2        1.88        0.81      0.67 o 
   4  11   2      233.74      218.55      6.44 o 
   5  11   2       55.68       49.17      3.00 o 
   6  11   2        0.60        1.09      0.71 o 
   7  11   2       79.83       80.73      2.17 o 
   8  11   2        5.88       10.22      1.00 o 
  -8  12   2       79.60       70.22      1.73 o 
  -7  12   2       24.15       26.78      1.25 o 
  -6  12   2      143.81      143.73      4.58 o 
  -5  12   2       11.08       10.86      2.22 o 
  -4  12   2       13.79       14.10      1.72 o 
  -3  12   2        1.98        1.71      0.78 o 
  -2  12   2      172.32      176.32      5.99 o 
  -1  12   2        3.23        2.96      0.64 o 
   0  12   2       38.87       40.49      1.97 o 
   1  12   2       30.61       38.11      1.81 o 
   2  12   2      413.98      436.12      5.74 o 
   3  12   2        4.17        2.15      0.77 o 
   4  12   2      564.28      596.66      9.46 o 
   5  12   2      197.90      174.46      3.82 o 
   6  12   2      199.82      199.00      3.33 o 
   7  12   2        6.94       10.69      0.81 o 
  -7  13   2      156.07      179.12      2.61 o 
  -6  13   2        0.59        0.73      0.54 o 
  -5  13   2      137.22      140.31      4.44 o 
  -4  13   2       28.72       23.88      2.00 o 
  -3  13   2        4.42        4.00      0.91 o 
  -2  13   2        9.83       16.77      1.73 o 
  -1  13   2      147.80      149.96      4.91 o 
   0  13   2      397.42      443.10      5.63 o 
   1  13   2      231.08      232.60      5.92 o 
   2  13   2      145.49      158.89      4.87 o 
   3  13   2        7.25       11.02      0.85 o 
   4  13   2       22.02       27.15      1.25 o 
   5  13   2       18.08       20.17      0.97 o 
   6  13   2        8.90       11.77      0.86 o 
  -5  14   2       80.65      100.36      3.02 o 
  -4  14   2        3.29        1.99      0.63 o 
  -3  14   2       34.40       38.70      2.20 o 
  -2  14   2       41.45       51.28      2.50 o 
  -1  14   2       29.11       36.32      2.05 o 
   0  14   2       18.95       20.18      0.99 o 
   1  14   2       85.10       98.31      3.12 o 
   2  14   2       48.21       51.66      2.27 o 
   3  14   2       18.16       18.68      1.32 o 
   4  14   2       67.44       78.40      2.32 o 
  -4 -14   3        1.23        1.48      0.47 o 
  -3 -14   3      124.06      141.35      3.70 o 
  -2 -14   3       15.72       15.08      1.34 o 
  -1 -14   3        9.15        6.27      0.92 o 
   0 -14   3       19.21       24.05      1.11 o 
   1 -14   3      154.39      176.36      5.06 o 
   2 -14   3       18.74       25.43      1.79 o 
   3 -14   3       45.03       53.39      2.55 o 
   4 -14   3      135.98      129.28      3.73 o 
   5 -14   3      145.63      172.88      3.85 o 
  -6 -13   3       78.21       83.68      2.31 o 
  -5 -13   3       16.75       13.13      0.81 o 
  -4 -13   3        0.16        0.33      0.32 o 
  -3 -13   3       68.82       74.62      3.32 o 
  -2 -13   3        2.03        8.01      1.20 o 
  -1 -13   3      133.21      136.19      4.62 o 
   0 -13   3      405.59      440.85      6.98 o 
   1 -13   3       51.14       59.17      2.10 o 
   2 -13   3        0.61        3.40      0.96 o 
   3 -13   3       63.22       58.31      3.14 o 
   4 -13   3       11.69       16.83      1.72 o 
   5 -13   3      110.70      120.90      4.07 o 
   6 -13   3      217.28      245.98      5.11 o 
   7 -13   3      286.31      316.44      4.15 o 
  -7 -12   3        0.31        0.86      0.28 o 
  -6 -12   3      146.58      150.04      2.88 o 
  -5 -12   3       20.50       17.05      1.11 o 
  -4 -12   3        5.38       10.49      4.84 o 
  -3 -12   3       21.45       20.02      1.29 o 
  -2 -12   3        8.49        7.45      1.32 o 
  -1 -12   3        1.68        3.60      0.72 o 
   0 -12   3        5.84        5.51      0.79 o 
   1 -12   3       86.82       86.97      2.79 o 
   2 -12   3       29.28       34.37      2.50 o 
   3 -12   3      523.71      519.81     10.09 o 
   4 -12   3       91.06      102.93      4.44 o 
   5 -12   3       60.43       55.01      3.14 o 
   6 -12   3        0.04        2.42      0.81 o 
   7 -12   3      120.06      121.03      2.74 o 
   8 -12   3      113.59      108.43      3.37 o 
  -8 -11   3       11.75       15.32      1.29 o 
  -7 -11   3      153.29      161.55      3.23 o 
  -6 -11   3        1.32        2.05      0.54 o 
  -5 -11   3       19.05       17.65      1.26 o 
  -4 -11   3      302.66      285.83      5.00 o 
  -3 -11   3        0.84        1.05      0.55 o 
  -2 -11   3       80.23       79.66      4.05 o 
  -1 -11   3      115.75      121.38      3.28 o 
   0 -11   3       97.89       84.52      2.80 o 
   1 -11   3        1.01        2.93      0.66 o 
   2 -11   3       92.22       88.90      8.63 o 
   3 -11   3        0.49        1.76      0.87 o 
   4 -11   3      146.40      152.03      5.61 o 
   5 -11   3      331.88      294.96      7.57 o 
   6 -11   3       37.81       39.69      2.66 o 
   7 -11   3       35.77       46.28      2.57 o 
   8 -11   3      202.30      211.82      5.62 o 
   9 -11   3      183.21      190.26      2.73 o 
  -9 -10   3       32.46       35.94      1.85 o 
  -8 -10   3       30.21       28.47      2.00 o 
  -7 -10   3      108.11      102.47      2.70 o 
  -6 -10   3      633.78      593.85     11.18 o 
  -5 -10   3       60.69       50.92      2.17 o 
  -4 -10   3      120.95      104.52      3.10 o 
  -3 -10   3      363.33      330.78      5.45 o 
  -2 -10   3       48.37       51.66      2.13 o 
  -1 -10   3      457.61      450.53      6.17 o 
   0 -10   3        0.03        0.00      0.45 o 
   1 -10   3      240.95      254.79      4.39 o 
   2 -10   3       22.43       25.56      1.51 o 
   3 -10   3       96.94      104.08      4.58 o 
   4 -10   3     1238.48     1177.90     15.49 o 
   5 -10   3      147.34      127.41      5.07 o 
   6 -10   3       16.68       23.98      2.16 o 
   7 -10   3       52.37       57.98      3.07 o 
   8 -10   3        6.62        8.92      1.40 o 
   9 -10   3        4.38        6.02      1.05 o 
  10 -10   3        0.09        0.11      0.43 o 
  -9  -9   3       88.88       89.64      3.31 o 
  -8  -9   3       83.93       77.80      3.51 o 
  -7  -9   3       73.19       70.52      3.25 o 
  -6  -9   3       23.25       23.12      1.46 o 
  -5  -9   3     1101.55      949.36      9.18 o 
  -4  -9   3       68.37       55.57      2.24 o 
  -3  -9   3      356.87      342.60      5.39 o 
  -2  -9   3     1063.49     1021.03      9.50 o 
  -1  -9   3     1012.66      941.43     13.22 o 
   0  -9   3      441.21      464.84     13.85 o 
   1  -9   3        1.77        5.94      1.18 o 
   2  -9   3      345.52      337.89      5.78 o 
   3  -9   3       24.21       33.30      3.02 o 
   4  -9   3      865.31      865.92     10.95 o 
   5  -9   3       66.16       74.70      3.79 o 
   6  -9   3      115.48      119.74      4.69 o 
   7  -9   3      103.42      101.00      4.11 o 
   8  -9   3       25.99       25.62      2.82 o 
   9  -9   3      156.03      148.09      5.10 o 
  10  -9   3      176.87      174.95      4.82 o 
  11  -9   3       10.26       10.78      0.99 o 
 -10  -8   3       19.91       21.91      1.51 o 
  -9  -8   3        1.34        3.18      0.86 o 
  -8  -8   3       49.30       46.79      2.89 o 
  -7  -8   3        1.03        1.46      0.48 o 
  -6  -8   3      631.63      544.41      6.80 o 
  -5  -8   3      175.97      171.56      5.90 o 
  -4  -8   3      482.48      428.19      6.49 o 
  -3  -8   3      838.36      771.83     19.86 o 
  -2  -8   3       20.54       31.85      4.12 o 
  -1  -8   3      636.01      591.58     17.08 o 
   0  -8   3      547.44      532.98     15.83 o 
   1  -8   3       52.74       53.59      3.33 o 
   2  -8   3      416.36      425.93     13.75 o 
   3  -8   3      288.51      271.90     10.99 o 
   4  -8   3      734.95      737.38      9.45 o 
   5  -8   3      333.04      332.67     17.03 o 
   6  -8   3       14.08       17.76      1.82 o 
   7  -8   3       80.24       82.62      2.64 o 
   8  -8   3       11.16       10.72      2.34 o 
   9  -8   3      101.76       93.62      2.97 o 
  10  -8   3      266.09      258.17      6.42 o 
  11  -8   3       68.84       68.70      2.80 o 
 -11  -7   3        0.18        0.52      0.44 o 
 -10  -7   3      107.91      108.45      2.53 o 
  -9  -7   3       91.71       90.94      2.81 o 
  -8  -7   3       35.71       42.99      1.95 o 
  -7  -7   3      198.50      177.61      5.78 o 
  -6  -7   3      111.32      120.34      3.44 o 
  -5  -7   3       45.25       50.70      2.24 o 
  -4  -7   3      419.38      407.99     13.91 o 
  -3  -7   3       21.89       21.02      3.15 o 
  -2  -7   3      703.44      722.73     18.21 o 
  -1  -7   3     7519.49     7369.31     56.46 o 
   0  -7   3     3873.06     3647.59     38.64 o 
   1  -7   3       56.31       75.51      5.49 o 
   2  -7   3      324.61      313.64     11.17 o 
   3  -7   3       18.06       13.34      2.37 o 
   4  -7   3      375.08      354.80     12.14 o 
   5  -7   3      467.18      473.10     14.21 o 
   6  -7   3      526.20      556.17      6.59 o 
   7  -7   3        1.50        0.86      0.63 o 
   8  -7   3        0.03        1.01      0.49 o 
   9  -7   3      339.02      302.03      5.40 o 
  10  -7   3       74.37       68.36      3.57 o 
  11  -7   3       17.20       18.83      1.68 o 
  12  -7   3        1.98        2.68      0.59 o 
 -12  -6   3      131.85      155.65      3.08 o 
 -11  -6   3        8.37        9.27      1.09 o 
 -10  -6   3      191.80      188.09      4.02 o 
  -9  -6   3       53.23       48.62      2.06 o 
  -8  -6   3        0.09        0.75      0.52 o 
  -7  -6   3      111.91      109.19      2.94 o 
  -6  -6   3      233.64      230.79      4.05 o 
  -5  -6   3        6.72        2.95      0.89 o 
  -4  -6   3      562.82      568.31     15.19 o 
  -3  -6   3        8.35        7.75      1.32 o 
  -2  -6   3        5.91        9.72      2.04 o 
  -1  -6   3     3164.77     3063.47     33.42 o 
   0  -6   3     3897.45     3752.81     35.93 o 
   1  -6   3      354.93      431.33     12.09 o 
   2  -6   3        0.69        0.72      0.79 o 
   3  -6   3      240.47      215.41      8.84 o 
   4  -6   3      261.61      285.98     10.45 o 
   5  -6   3      958.09      880.60     18.92 o 
   6  -6   3      635.67      663.29     16.81 o 
   7  -6   3      376.86      394.60      7.27 o 
   8  -6   3       31.87       28.38      1.74 o 
   9  -6   3       99.96       94.50      3.11 o 
  10  -6   3      874.95      830.04     12.76 o 
  11  -6   3        0.47        1.64      0.72 o 
  12  -6   3       30.25       28.84      1.79 o 
 -12  -5   3       18.95       19.31      1.37 o 
 -11  -5   3       16.77       21.95      2.80 o 
 -10  -5   3       47.12       52.56      1.66 o 
  -9  -5   3      751.16      719.28      7.92 o 
  -8  -5   3     1051.87     1036.80      9.60 o 
  -7  -5   3      238.82      232.35      4.10 o 
  -6  -5   3       16.70       14.16      1.74 o 
  -5  -5   3      497.14      526.05     23.26 o 
  -4  -5   3     1158.49     1259.81     20.64 o 
  -3  -5   3     1514.55     1627.40     24.20 o 
  -2  -5   3      227.06      245.90      9.03 o 
  -1  -5   3      223.68      284.86      9.28 o 
   0  -5   3       26.35       20.68      2.53 o 
   1  -5   3     1478.38     1478.43     20.62 o 
   2  -5   3     1043.01     1038.37     17.60 o 
   3  -5   3     2180.14     2118.72     26.06 o 
   4  -5   3     1470.70     1447.93     22.57 o 
   5  -5   3       31.44       34.12      3.68 o 
   6  -5   3      231.44      240.11     10.00 o 
   7  -5   3      294.43      287.44      4.39 o 
   8  -5   3       20.84       26.28      1.31 o 
   9  -5   3       46.00       47.15      2.24 o 
  10  -5   3      420.73      385.81      8.94 o 
  11  -5   3       43.72       44.53      2.85 o 
  12  -5   3      271.32      301.28      6.15 o 
 -12  -4   3        6.68        9.52      0.71 o 
 -11  -4   3      242.68      241.43      6.22 o 
 -10  -4   3      108.49      107.00      4.61 o 
  -9  -4   3       23.26       24.41      1.57 o 
  -8  -4   3        1.80        0.98      1.11 o 
  -7  -4   3       38.16       35.85      4.17 o 
  -6  -4   3      699.95      730.55     64.77 o 
  -5  -4   3      279.67      287.43     17.05 o 
  -4  -4   3       27.21       35.46      3.17 o 
  -3  -4   3     8238.83     8034.71     49.12 o 
  -2  -4   3      635.23      594.23     12.62 o 
  -1  -4   3     1204.68     1160.27     16.77 o 
   0  -4   3       38.97       34.69      2.90 o 
   1  -4   3      570.73      529.58     11.25 o 
   2  -4   3     1355.03     1411.71     19.08 o 
   3  -4   3      870.79      956.21     16.50 o 
   4  -4   3       61.61       58.14      4.33 o 
   5  -4   3      437.55      438.32     12.50 o 
   6  -4   3      541.99      510.29     14.27 o 
   7  -4   3       40.04       34.32      3.84 o 
   8  -4   3        2.74        4.74      0.94 o 
   9  -4   3       93.63       93.67      3.46 o 
  10  -4   3      347.41      328.00      8.41 o 
  11  -4   3        0.15        1.16      0.77 o 
  12  -4   3       14.01       12.46      1.43 o 
  13  -4   3      259.01      281.92      4.55 o 
 -13  -3   3        0.07        1.19      0.47 o 
 -12  -3   3       39.11       39.62      1.53 o 
 -11  -3   3      476.71      476.95     15.48 o 
 -10  -3   3        2.67        3.01      0.65 o 
  -9  -3   3      176.44      187.84      4.37 o 
  -8  -3   3        9.86       13.62      1.42 o 
  -7  -3   3       72.25       73.27      5.83 o 
  -6  -3   3      838.99      960.18     19.67 o 
  -5  -3   3     2437.48     2700.98    105.81 o 
  -4  -3   3      946.07     1071.77     40.41 o 
  -3  -3   3      502.15      527.59     11.40 o 
  -2  -3   3     2449.16     2454.98     22.93 o 
  -1  -3   3     1007.45      980.36     13.72 o 
   0  -3   3      653.60      677.95     11.33 o 
   1  -3   3     3215.14     2960.04     24.10 o 
   2  -3   3       18.02       20.74      2.17 o 
   3  -3   3     3760.11     3748.92     30.82 o 
   4  -3   3      243.74      316.59      9.63 o 
   5  -3   3      596.77      657.66     14.86 o 
   6  -3   3      105.66       88.81      5.83 o 
   7  -3   3      175.68      174.88      8.67 o 
   8  -3   3       47.40       63.35      1.83 o 
   9  -3   3      173.14      171.95      6.13 o 
  10  -3   3     1075.61      999.97     14.75 o 
  11  -3   3        8.83        7.18      1.35 o 
  12  -3   3       46.05       53.58      2.86 o 
  13  -3   3      147.84      159.30      3.69 o 
 -13  -2   3       25.71       23.86      1.41 o 
 -12  -2   3        1.28        0.92      0.41 o 
 -11  -2   3       50.73       47.05      2.20 o 
 -10  -2   3      274.10      267.94      4.16 o 
  -9  -2   3       27.01       31.22      1.57 o 
  -8  -2   3      331.95      323.76     22.67 o 
  -7  -2   3       74.59       75.05      5.83 o 
  -6  -2   3      165.61      201.21      8.87 o 
  -5  -2   3      119.86      139.17      8.58 o 
  -4  -2   3      957.24     1013.65     31.44 o 
  -3  -2   3       70.77       85.94      2.21 o 
  -2  -2   3        4.20       16.64      7.15 o 
  -1  -2   3      918.03      888.57      7.59 o 
   0  -2   3     4507.19     4101.57     16.85 o 
   1  -2   3      225.85      218.74      5.21 o 
   2  -2   3     1598.02     1582.47     17.32 o 
   3  -2   3        2.61        6.75      1.33 o 
   4  -2   3      180.90      205.44      7.51 o 
   5  -2   3     2094.62     2105.16     26.12 o 
   6  -2   3     1361.93     1419.52     23.08 o 
   7  -2   3      740.98      701.63     17.34 o 
   8  -2   3       20.77       22.28      1.10 o 
   9  -2   3     1203.03     1129.54     35.96 o 
  10  -2   3        9.01       14.14      4.10 o 
  11  -2   3       28.76       28.66      2.51 o 
  12  -2   3       24.44       24.39      2.02 o 
  13  -2   3       44.14       50.06      2.18 o 
 -13  -1   3        6.89       10.47      0.70 o 
 -12  -1   3        8.99        9.88      0.89 o 
 -11  -1   3       24.17       27.13      1.30 o 
 -10  -1   3       16.54       18.94      1.56 o 
  -9  -1   3       43.25       45.98      1.64 o 
  -8  -1   3       26.50       37.76      4.41 o 
  -7  -1   3      936.32      922.11     19.95 o 
  -6  -1   3     1490.97     1504.00     23.34 o 
  -5  -1   3      924.97      998.71     17.33 o 
  -4  -1   3     1576.73     1689.79     18.25 o 
  -3  -1   3      207.41      246.18      4.89 o 
  -2  -1   3      109.50      113.10      2.42 o 
  -1  -1   3       59.88       73.70      8.87 o 
   0  -1   3      227.57      188.56     12.05 o 
   1  -1   3        7.61        7.62      0.60 o 
   2  -1   3      869.81      871.84      8.06 o 
   3  -1   3     2983.72     2899.12     24.12 o 
   4  -1   3     1617.68     1606.79     19.67 o 
   5  -1   3      180.30      197.03      7.54 o 
   6  -1   3      172.92      167.62      5.49 o 
   7  -1   3      374.27      354.08     12.50 o 
   8  -1   3       98.87       94.67      2.68 o 
   9  -1   3     1142.21     1076.79     10.22 o 
  10  -1   3       30.70       29.76      1.74 o 
  11  -1   3      133.39      136.55      5.11 o 
  12  -1   3       14.14        9.98      1.39 o 
 -13   0   3      122.61      129.64      3.28 o 
 -12   0   3       41.86       34.66      1.31 o 
 -11   0   3        5.28        7.36      0.89 o 
 -10   0   3     1324.50     1234.92     14.15 o 
  -9   0   3      141.11      143.95      3.51 o 
  -8   0   3      492.83      494.09     15.56 o 
  -7   0   3       42.13       38.60      4.07 o 
  -6   0   3      723.76      735.05     16.15 o 
  -5   0   3      697.09      777.13     34.13 o 
  -4   0   3      498.74      543.11      7.11 o 
  -3   0   3       23.43       31.00      0.88 o 
  -2   0   3     8528.95     7423.60     65.09 o 
  -1   0   3     3615.23     3339.26     11.48 o 
   0   0   3      262.28      241.78      2.78 o 
   1   0   3     9553.19     8005.39     42.64 o 
   2   0   3     1734.94     1744.79     14.51 o 
   3   0   3      116.54      110.14      2.38 o 
   4   0   3      216.25      269.58      5.46 o 
   5   0   3       34.38       37.13      2.30 o 
   6   0   3       13.64       22.53      2.00 o 
   7   0   3       11.68       36.85      3.80 o 
   8   0   3      742.86      756.71      7.63 o 
   9   0   3      109.78      102.60      3.22 o 
  10   0   3      176.28      190.43      4.38 o 
  11   0   3      213.95      206.57      4.92 o 
  12   0   3      185.27      207.78      7.80 o 
 -13   1   3      170.29      172.32      3.91 o 
 -12   1   3      558.01      585.45      5.22 o 
 -11   1   3        0.03        2.29      0.83 o 
 -10   1   3       76.93       96.97      3.22 o 
  -9   1   3      656.32      644.69      6.30 o 
  -8   1   3      740.26      777.18     19.23 o 
  -7   1   3     2215.28     2209.50     30.30 o 
  -6   1   3      140.73      145.37      4.45 o 
  -5   1   3        5.01       19.75      3.54 o 
  -4   1   3     2601.87     2822.20     16.64 o 
  -3   1   3      204.71      277.15      4.69 o 
  -2   1   3     3347.10     3318.07     41.35 o 
  -1   1   3     4684.11     4328.81      9.44 o 
   0   1   3      332.45      341.35      4.15 o 
   1   1   3        2.11        2.44      0.46 o 
   2   1   3    13175.76    11216.49     67.47 o 
   3   1   3       99.06       95.61      2.17 o 
   4   1   3     1946.69     2000.91     16.24 o 
   5   1   3       21.66       34.98      2.25 o 
   6   1   3      108.50      148.24     12.35 o 
   7   1   3        4.33        3.63      1.02 o 
   8   1   3     1550.48     1536.48     20.20 o 
   9   1   3        3.94        9.81      3.77 o 
  10   1   3       21.47       17.30      2.43 o 
  11   1   3       23.75       24.53      2.20 o 
  12   1   3        0.16        1.12      0.37 o 
 -13   2   3        7.34        9.16      1.00 o 
 -12   2   3      100.89      108.13      2.79 o 
 -11   2   3        0.16        1.51      0.46 o 
 -10   2   3      122.20      102.21      2.19 o 
  -9   2   3      128.14      108.65      2.12 o 
  -8   2   3      103.52       99.47      3.50 o 
  -7   2   3      273.82      287.89      6.94 o 
  -6   2   3       63.83       78.89      3.45 o 
  -5   2   3     4160.82     4472.81     43.81 o 
  -4   2   3     1026.59     1114.68     10.89 o 
  -3   2   3      614.34      733.18      7.86 o 
  -2   2   3    11033.59     9700.65     56.57 o 
  -1   2   3     3210.00     3052.67     19.85 o 
   0   2   3      250.34      305.36      7.39 o 
   1   2   3     8799.40     8322.90    324.16 o 
   2   2   3     1389.91     1405.69      8.14 o 
   3   2   3      222.82      191.15      9.47 o 
   4   2   3     1111.34     1238.53     37.74 o 
   5   2   3     2655.15     2948.01     82.65 o 
   6   2   3      377.99      376.87     10.76 o 
   7   2   3      527.66      601.99     13.82 o 
   8   2   3       97.60       96.71      3.18 o 
   9   2   3        0.25        2.74      0.66 o 
  10   2   3      163.50      151.66      3.97 o 
  11   2   3      421.20      416.64      8.21 o 
  12   2   3      103.60       96.87      2.29 o 
 -13   3   3       78.45       85.76      1.85 o 
 -12   3   3       41.37       42.79      1.73 o 
 -11   3   3      111.68      108.60      2.55 o 
 -10   3   3       86.29       71.20      2.00 o 
  -9   3   3      176.24      154.15      2.89 o 
  -8   3   3       57.46       58.54      2.09 o 
  -7   3   3      854.81      885.92     12.77 o 
  -6   3   3      143.07      158.16      6.24 o 
  -5   3   3     1339.64     1588.43     14.93 o 
  -4   3   3     2276.55     2409.91     16.71 o 
  -3   3   3    16319.62    14276.68     66.45 o 
  -2   3   3     1235.31     1339.93     19.92 o 
  -1   3   3    10991.67    10163.88    207.84 o 
   0   3   3       75.45       86.91      2.60 o 
   1   3   3      193.78      215.96      4.16 o 
   2   3   3      267.29      308.85      6.08 o 
   3   3   3     4048.51     4332.25     67.64 o 
   4   3   3        5.89       15.70      2.13 o 
   5   3   3      101.39      128.65      7.79 o 
   6   3   3        1.42        4.02      0.93 o 
   7   3   3      202.49      215.13      5.35 o 
   8   3   3       27.44       26.30      1.54 o 
   9   3   3      732.66      633.72      8.27 o 
  10   3   3      329.03      309.90      7.82 o 
  11   3   3        8.04        9.90      1.33 o 
  12   3   3       24.67       29.79      1.25 o 
 -12   4   3       45.95       55.47      2.78 o 
 -11   4   3       24.39       23.30      1.20 o 
 -10   4   3      505.58      408.89      5.13 o 
  -9   4   3     1320.06     1236.68      8.89 o 
  -8   4   3      118.38      107.63      2.35 o 
  -7   4   3       47.04       43.44      4.10 o 
  -6   4   3       15.43       21.39      2.78 o 
  -5   4   3      136.72      156.22      7.20 o 
  -4   4   3        1.03        1.36      1.03 o 
  -3   4   3      303.84      376.59     13.90 o 
  -2   4   3     3940.93     4032.20     78.56 o 
  -1   4   3      709.41      794.53     19.24 o 
   0   4   3      125.47      129.20      3.52 o 
   1   4   3      112.75      125.10      3.45 o 
   2   4   3      121.21      131.13      4.86 o 
   3   4   3       68.06       91.23      8.81 o 
   4   4   3      799.30      851.28     17.52 o 
   5   4   3       34.61       33.43      3.71 o 
   6   4   3      319.94      328.07     12.10 o 
   7   4   3      663.02      662.93      9.67 o 
   8   4   3       21.00       25.80      2.42 o 
   9   4   3       45.61       49.84      3.35 o 
  10   4   3       56.31       46.79      3.07 o 
  11   4   3       32.69       33.15      2.26 o 
  12   4   3       43.99       37.36      1.31 o 
 -12   5   3      110.77      115.65      4.29 o 
 -11   5   3        4.51        2.64      0.49 o 
 -10   5   3        0.47        0.97      0.42 o 
  -9   5   3      392.41      331.44      4.64 o 
  -8   5   3      173.18      166.02      3.00 o 
  -7   5   3        7.36       12.10      1.27 o 
  -6   5   3      338.90      312.18     11.33 o 
  -5   5   3       47.56       44.70      4.18 o 
  -4   5   3        0.87        0.97      0.79 o 
  -3   5   3       20.22       31.11      3.29 o 
  -2   5   3        0.52        1.42      0.53 o 
  -1   5   3      494.05      570.58     15.77 o 
   0   5   3      697.48      755.42      9.39 o 
   1   5   3      674.91      696.31      8.86 o 
   2   5   3      252.43      306.11     12.03 o 
   3   5   3      533.68      532.35     13.79 o 
   4   5   3      244.27      287.66     10.76 o 
   5   5   3      216.41      209.91      9.57 o 
   6   5   3     1586.17     1557.37     26.91 o 
   7   5   3      105.10       96.09      3.81 o 
   8   5   3      195.23      183.88      6.48 o 
   9   5   3       82.10       88.58      4.45 o 
  10   5   3        0.53        2.32      0.84 o 
  11   5   3       71.11       68.78      3.10 o 
  12   5   3      166.42      188.60      3.71 o 
 -12   6   3       34.90       40.24      1.45 o 
 -11   6   3        6.43        4.17      0.57 o 
 -10   6   3      426.70      388.51      7.17 o 
  -9   6   3      484.61      464.59      6.52 o 
  -8   6   3       16.12       11.07      0.88 o 
  -7   6   3       39.58       31.64      1.30 o 
  -6   6   3       23.51       20.35      3.12 o 
  -5   6   3      409.82      412.40     13.41 o 
  -4   6   3        3.52        4.49      1.49 o 
  -3   6   3        0.20        1.33      1.04 o 
  -2   6   3        0.00        1.29      0.58 o 
  -1   6   3      164.91      197.18      5.31 o 
   0   6   3     4059.99     4183.91     24.15 o 
   1   6   3      959.70      991.97     27.71 o 
   2   6   3      551.44      573.60     14.47 o 
   3   6   3       23.44       22.53      3.11 o 
   4   6   3      379.67      425.28     13.81 o 
   5   6   3      220.01      204.71      9.90 o 
   6   6   3       10.74       15.59      1.16 o 
   7   6   3      175.18      161.97      7.91 o 
   8   6   3      691.97      620.64      7.82 o 
   9   6   3       78.80       80.60      2.63 o 
  10   6   3        7.26        9.51      1.45 o 
  11   6   3       40.71       42.59      1.82 o 
 -11   7   3       18.37       23.56      1.28 o 
 -10   7   3        0.72        2.19      0.58 o 
  -9   7   3       26.16       23.04      1.27 o 
  -8   7   3        0.00        0.07      0.43 o 
  -7   7   3      498.49      456.61      7.87 o 
  -6   7   3      709.68      668.47      5.84 o 
  -5   7   3      234.71      251.30     11.02 o 
  -4   7   3      156.43      195.94      9.47 o 
  -3   7   3      575.91      567.75     15.55 o 
  -2   7   3      635.66      719.43     36.31 o 
  -1   7   3      177.50      192.00      5.68 o 
   0   7   3       22.52       22.18      1.95 o 
   1   7   3     1662.47     1674.06     25.76 o 
   2   7   3       62.74       46.17      4.48 o 
   3   7   3       33.05       31.52      3.81 o 
   4   7   3        0.95        1.62      1.14 o 
   5   7   3      258.09      244.31      4.43 o 
   6   7   3      316.28      289.34      5.43 o 
   7   7   3      208.39      202.65      4.53 o 
   8   7   3      275.61      264.27      5.04 o 
   9   7   3      162.24      156.09      3.51 o 
  10   7   3      119.38      134.89      4.44 o 
  11   7   3        0.16        0.97      0.44 o 
 -11   8   3      258.89      278.71      8.59 o 
 -10   8   3       29.22       23.55      1.38 o 
  -9   8   3      573.33      518.30     13.42 o 
  -8   8   3      130.13      121.02      6.26 o 
  -7   8   3        1.70        8.34      1.43 o 
  -6   8   3        7.45        4.85      1.13 o 
  -5   8   3        1.27        3.09      0.67 o 
  -4   8   3      197.79      188.20      9.68 o 
  -3   8   3        8.17       13.08      2.50 o 
  -2   8   3      129.38      111.75      6.92 o 
  -1   8   3      127.03      119.28      4.81 o 
   0   8   3        2.46        2.86      0.81 o 
   1   8   3       40.72       47.19      4.66 o 
   2   8   3       60.84       65.56      5.62 o 
   3   8   3      150.46      129.67      4.23 o 
   4   8   3       22.12       21.19      1.35 o 
   5   8   3      101.98       96.41      3.13 o 
   6   8   3       26.08       25.48      1.68 o 
   7   8   3      121.07      121.05      3.48 o 
   8   8   3       28.68       28.25      1.64 o 
   9   8   3      235.39      219.71      5.08 o 
  10   8   3      158.09      169.71      3.24 o 
 -11   9   3       25.15       29.00      1.69 o 
 -10   9   3       16.86       15.03      1.14 o 
  -9   9   3       48.36       51.30      2.06 o 
  -8   9   3       22.75       27.02      1.63 o 
  -7   9   3      325.53      295.37      7.91 o 
  -6   9   3       94.25       97.27      9.69 o 
  -5   9   3       53.86       55.66      3.21 o 
  -4   9   3      469.74      470.56     13.08 o 
  -3   9   3      171.32      155.52      4.56 o 
  -2   9   3       24.69       22.21      3.31 o 
  -1   9   3       17.94       18.12      1.33 o 
   0   9   3       23.71       31.96      1.54 o 
   1   9   3      499.72      456.47      6.31 o 
   2   9   3      238.44      235.82      4.99 o 
   3   9   3       86.14       75.18      3.98 o 
   4   9   3      768.73      749.94     12.78 o 
   5   9   3       16.00       10.59      2.25 o 
   6   9   3        0.83        1.31      1.42 o 
   7   9   3       38.20       32.00      1.72 o 
   8   9   3        2.36        4.42      0.93 o 
   9   9   3      227.43      247.42      4.82 o 
 -10  10   3      134.96      145.31      3.58 o 
  -9  10   3       18.94       19.05      1.15 o 
  -8  10   3        0.61        2.78      1.45 o 
  -7  10   3       23.01       17.22      1.28 o 
  -6  10   3      577.58      567.56      9.34 o 
  -5  10   3      148.28      129.79      3.62 o 
  -4  10   3       41.20       35.05      2.70 o 
  -3  10   3      500.54      465.63      9.68 o 
  -2  10   3      342.29      314.59      7.95 o 
  -1  10   3        3.55        4.95      1.11 o 
   0  10   3      573.50      544.99     14.26 o 
   1  10   3        3.51        4.48      0.76 o 
   2  10   3       14.29       17.24      3.54 o 
   3  10   3      103.18       77.04      4.16 o 
   4  10   3      128.14      118.96      5.15 o 
   5  10   3       40.59       35.34      2.77 o 
   6  10   3       47.18       46.55      2.99 o 
   7  10   3      104.40       94.67      3.82 o 
   8  10   3       20.59       19.47      1.28 o 
   9  10   3      139.95      152.77      3.07 o 
  -9  11   3        1.02        0.65      0.32 o 
  -8  11   3        0.89        2.84      0.51 o 
  -7  11   3      100.27      105.88      4.71 o 
  -6  11   3       35.43       45.13      6.10 o 
  -5  11   3       12.65        9.52      1.18 o 
  -4  11   3      249.71      244.29     11.29 o 
  -3  11   3       62.40       58.75      3.52 o 
  -2  11   3       24.53       24.83      2.35 o 
  -1  11   3      192.90      174.94      6.01 o 
   0  11   3       61.32       61.73      3.53 o 
   1  11   3      311.09      292.98      7.49 o 
   2  11   3      167.18      155.51      8.16 o 
   3  11   3      292.80      268.95      7.53 o 
   4  11   3       13.52       14.28      1.76 o 
   5  11   3      167.44      169.08      5.45 o 
   6  11   3      103.07      106.16      4.02 o 
   7  11   3        0.32        0.52      0.35 o 
   8  11   3       10.42       15.65      1.12 o 
  -8  12   3       91.99      101.81      1.98 o 
  -7  12   3      106.39      110.71      2.05 o 
  -6  12   3      296.37      290.26      5.42 o 
  -5  12   3        8.17        9.38      0.94 o 
  -4  12   3        0.15        0.47      0.42 o 
  -3  12   3        8.01        8.14      1.38 o 
  -2  12   3        9.37       11.29      1.58 o 
  -1  12   3      491.38      488.33     35.92 o 
   0  12   3      179.47      178.26      5.83 o 
   1  12   3       31.83       29.37      2.33 o 
   2  12   3       97.07      111.26      2.92 o 
   3  12   3       48.03       54.86      2.95 o 
   4  12   3        2.35        3.11      0.85 o 
   5  12   3        0.40        1.30      0.67 o 
   6  12   3       67.13       75.17      1.98 o 
   7  12   3        2.77        3.81      0.60 o 
  -7  13   3       44.24       48.82      1.78 o 
  -6  13   3       14.69       16.31      1.38 o 
  -5  13   3        6.29        4.03      0.90 o 
  -4  13   3       10.17       10.20      1.32 o 
  -3  13   3       91.70       92.44      3.86 o 
  -2  13   3       39.48       38.39      1.81 o 
  -1  13   3      351.93      351.45      5.30 o 
   0  13   3      107.98      108.50      2.28 o 
   1  13   3       26.64       30.23      2.12 o 
   2  13   3       13.60       14.79      1.53 o 
   3  13   3       45.27       48.41      1.66 o 
   4  13   3       53.91       56.38      1.70 o 
   5  13   3       68.09       81.14      1.81 o 
  -5  14   3       28.95       37.91      1.80 o 
  -4  14   3       90.38      100.49      3.21 o 
  -3  14   3        4.25        5.21      0.88 o 
  -2  14   3       13.91       18.10      1.47 o 
  -1  14   3       56.60       56.50      2.43 o 
   0  14   3       55.00       60.31      2.25 o 
   1  14   3        0.58        0.81      0.46 o 
   2  14   3       99.49      102.01      2.98 o 
   3  14   3       52.85       62.86      2.20 o 
  -4 -14   4       41.73       52.75      1.94 o 
  -3 -14   4        3.57        2.76      0.63 o 
  -2 -14   4       55.53       57.85      2.45 o 
  -1 -14   4      392.08      391.44      6.39 o 
   0 -14   4       26.25       26.63      1.12 o 
   1 -14   4      177.10      205.94      3.05 o 
   2 -14   4        5.10        5.71      0.92 o 
   3 -14   4       49.90       52.25      2.41 o 
   4 -14   4      165.17      176.28      4.13 o 
   5 -14   4        4.87        5.11      0.71 o 
  -6 -13   4       32.43       34.77      1.40 o 
  -5 -13   4       32.92       39.54      1.95 o 
  -4 -13   4       84.35       92.69      3.34 o 
  -3 -13   4       10.73        8.90      1.23 o 
  -2 -13   4      115.67      101.17      3.93 o 
  -1 -13   4        3.38        4.08      0.95 o 
   0 -13   4       26.90       27.58      1.44 o 
   1 -13   4      243.78      260.84      5.71 o 
   2 -13   4      104.60      105.22      4.10 o 
   3 -13   4      119.75      139.50      4.72 o 
   4 -13   4       42.18       49.38      2.75 o 
   5 -13   4       93.41      101.11      3.60 o 
   6 -13   4       24.61       31.00      1.29 o 
   7 -13   4       55.53       66.02      2.23 o 
  -7 -12   4        8.07        9.22      0.58 o 
  -6 -12   4        0.60        0.23      0.32 o 
  -5 -12   4        4.30        4.12      0.61 o 
  -4 -12   4       39.93       39.28      1.70 o 
  -3 -12   4       80.79       89.45      5.07 o 
  -2 -12   4       64.27       63.00      3.45 o 
  -1 -12   4      411.05      412.16     16.60 o 
   0 -12   4      456.55      423.38      6.02 o 
   1 -12   4      203.87      224.85      4.43 o 
   2 -12   4      277.57      285.73     14.70 o 
   3 -12   4        1.28        5.08      1.23 o 
   4 -12   4       28.50       30.16      2.42 o 
   5 -12   4      168.79      185.54      5.55 o 
   6 -12   4        5.05        2.80      0.82 o 
   7 -12   4      114.05      117.54      2.77 o 
   8 -12   4      351.09      365.19      5.66 o 
  -8 -11   4        0.74        1.88      0.36 o 
  -7 -11   4      132.69      133.55      2.93 o 
  -6 -11   4       84.29       77.09      2.33 o 
  -5 -11   4        2.09        5.19      2.11 o 
  -4 -11   4       55.81       50.07      2.08 o 
  -3 -11   4        3.61        3.10      0.65 o 
  -2 -11   4      106.23      104.30      4.58 o 
  -1 -11   4      173.42      169.62      4.75 o 
   0 -11   4      132.81      114.37      3.25 o 
   1 -11   4      210.82      190.09      4.19 o 
   2 -11   4        3.97       16.12     12.63 o 
   3 -11   4      103.54      111.91      4.84 o 
   4 -11   4      144.72      152.24      5.57 o 
   5 -11   4      459.97      446.12      9.18 o 
   6 -11   4       73.03       76.04      3.60 o 
   7 -11   4       34.58       35.42      2.19 o 
   8 -11   4      166.97      179.46      4.90 o 
   9 -11   4      128.38      133.29      3.46 o 
  -9 -10   4       37.46       41.16      1.93 o 
  -8 -10   4       71.26       72.46      3.07 o 
  -7 -10   4      145.10      139.88      5.82 o 
  -6 -10   4      253.60      222.36      4.69 o 
  -5 -10   4      759.28      685.83      7.73 o 
  -4 -10   4        4.04        4.00      0.73 o 
  -3 -10   4        7.58       13.55      2.79 o 
  -2 -10   4      953.49      924.66     36.33 o 
  -1 -10   4     4252.29     3894.53     18.24 o 
   0 -10   4     1380.49     1314.10     10.78 o 
   1 -10   4        4.40        6.00      0.83 o 
   2 -10   4      320.38      329.27     10.87 o 
   3 -10   4       13.71       17.69      1.98 o 
   4 -10   4       19.00       15.45      1.85 o 
   5 -10   4       19.11       19.64      2.02 o 
   6 -10   4      138.15      130.22      4.87 o 
   7 -10   4      196.40      184.23      5.31 o 
   8 -10   4       33.79       27.86      2.25 o 
   9 -10   4        8.12        7.75      1.08 o 
  10 -10   4       33.93       38.00      1.78 o 
  -9  -9   4       20.84       17.52      1.50 o 
  -8  -9   4       82.50       85.43      3.65 o 
  -7  -9   4        3.20        2.59      0.58 o 
  -6  -9   4      353.07      308.24      8.63 o 
  -5  -9   4      247.13      227.98      4.50 o 
  -4  -9   4       85.94       72.86      2.55 o 
  -3  -9   4      120.78      107.20      2.83 o 
  -2  -9   4      504.21      482.02      5.49 o 
  -1  -9   4     1095.82     1068.43      8.55 o 
   0  -9   4      185.51      174.14      3.50 o 
   1  -9   4      147.16      131.89      3.06 o 
   2  -9   4      680.39      683.97      8.20 o 
   3  -9   4       17.83       12.79      1.22 o 
   4  -9   4      242.77      206.94      6.35 o 
   5  -9   4       20.33       22.47      2.15 o 
   6  -9   4        8.38       15.92      1.77 o 
   7  -9   4      202.39      209.55      5.84 o 
   8  -9   4      315.90      292.11      7.57 o 
   9  -9   4       86.56       84.28      3.70 o 
  10  -9   4        0.10        1.08      0.54 o 
 -10  -8   4       95.54      105.88      2.97 o 
  -9  -8   4        0.30        0.46      0.61 o 
  -8  -8   4      218.22      201.80      5.90 o 
  -7  -8   4       91.21       87.97      4.07 o 
  -6  -8   4      133.75      129.93      3.33 o 
  -5  -8   4      396.91      372.93      5.61 o 
  -4  -8   4      383.19      358.85      5.41 o 
  -3  -8   4      447.62      469.94      9.31 o 
  -2  -8   4       22.73       21.59      3.53 o 
  -1  -8   4      161.64      148.69      8.90 o 
   0  -8   4      210.59      217.69     10.53 o 
   1  -8   4      368.90      352.94     13.21 o 
   2  -8   4       47.75       42.83      4.61 o 
   3  -8   4      683.18      643.73     17.73 o 
   4  -8   4       10.66       13.39      1.36 o 
   5  -8   4      153.72      164.41      5.44 o 
   6  -8   4      284.34      263.33      6.80 o 
   7  -8   4       30.87       36.41      2.47 o 
   8  -8   4      567.64      568.95     35.06 o 
   9  -8   4      695.91      647.52     10.93 o 
  10  -8   4       10.19        9.17      1.24 o 
  11  -8   4       93.07       93.48      3.02 o 
 -11  -7   4        1.30        1.91      0.48 o 
 -10  -7   4       22.78       23.58      0.98 o 
  -9  -7   4      678.05      682.73     23.82 o 
  -8  -7   4        4.30        5.90      0.77 o 
  -7  -7   4       77.08       76.24      3.82 o 
  -6  -7   4     1321.93     1202.44     10.48 o 
  -5  -7   4      161.10      157.91      3.05 o 
  -4  -7   4      170.39      191.37      9.55 o 
  -3  -7   4      109.50       91.76      6.88 o 
  -2  -7   4      369.17      375.64     13.46 o 
  -1  -7   4      147.85      137.31      8.01 o 
   0  -7   4      885.35      722.23     17.86 o 
   1  -7   4      185.87      193.17      9.15 o 
   2  -7   4       80.41       53.98      4.93 o 
   3  -7   4        7.69       12.79      2.48 o 
   4  -7   4       13.73       17.46      2.93 o 
   5  -7   4       13.53       10.92      2.49 o 
   6  -7   4       78.51       78.73      3.57 o 
   7  -7   4       45.06       46.16      2.85 o 
   8  -7   4      168.63      170.31     12.28 o 
   9  -7   4        1.99        4.73      1.11 o 
  10  -7   4        4.73        2.68      0.88 o 
  11  -7   4        1.30        2.33      0.72 o 
 -11  -6   4        2.45        4.34      0.56 o 
 -10  -6   4       21.48       19.10      0.98 o 
  -9  -6   4       51.38       49.36      2.05 o 
  -8  -6   4      192.85      193.25     10.75 o 
  -7  -6   4       85.70       92.51      2.72 o 
  -6  -6   4      159.36      164.56      4.56 o 
  -5  -6   4      160.42      158.42     10.44 o 
  -4  -6   4      712.43      677.90     16.64 o 
  -3  -6   4       16.21       34.65      3.98 o 
  -2  -6   4      239.74      266.12     10.60 o 
  -1  -6   4     1006.73      976.38     19.65 o 
   0  -6   4      289.51      304.82     10.72 o 
   1  -6   4     1720.25     1737.70     25.67 o 
   2  -6   4      250.89      285.07     10.57 o 
   3  -6   4     1304.60     1365.36     23.66 o 
   4  -6   4      268.38      286.43     11.23 o 
   5  -6   4      173.21      198.28      9.53 o 
   6  -6   4      285.87      294.03     11.81 o 
   7  -6   4       22.95       25.80      2.19 o 
   8  -6   4      471.16      452.56      6.76 o 
   9  -6   4       15.07       14.66      1.84 o 
  10  -6   4      137.84      130.60      4.94 o 
  11  -6   4       80.58       73.19      3.28 o 
  12  -6   4      214.78      256.70      4.80 o 
 -12  -5   4       75.48       83.87      1.74 o 
 -11  -5   4      104.41      109.93      2.64 o 
 -10  -5   4      222.18      220.05      3.90 o 
  -9  -5   4        5.93        7.98      1.38 o 
  -8  -5   4      762.21      760.02     12.55 o 
  -7  -5   4       58.24       62.31      2.13 o 
  -6  -5   4      133.41      162.48      8.75 o 
  -5  -5   4      770.26      799.09     47.69 o 
  -4  -5   4     1338.66     1389.67     21.83 o 
  -3  -5   4      359.85      405.96     12.31 o 
  -2  -5   4        2.03        7.80      1.73 o 
  -1  -5   4     3089.38     3175.10     32.29 o 
   0  -5   4      790.23      853.09     16.49 o 
   1  -5   4       20.90       27.36      3.04 o 
   2  -5   4      741.01      779.15     16.32 o 
   3  -5   4      545.26      564.37     14.42 o 
   4  -5   4       43.63       37.63      3.89 o 
   5  -5   4       78.81       74.78      5.69 o 
   6  -5   4      196.88      187.88      9.37 o 
   7  -5   4      317.65      296.30      5.19 o 
   8  -5   4      290.34      284.95      6.85 o 
   9  -5   4      144.55      132.79      5.35 o 
  10  -5   4       14.73       14.20      1.79 o 
  11  -5   4       88.59       96.33      3.97 o 
  12  -5   4      186.33      187.60      4.53 o 
 -12  -4   4       45.89       45.63      1.52 o 
 -11  -4   4      423.30      407.47      9.74 o 
 -10  -4   4      433.10      422.00      7.57 o 
  -9  -4   4      180.79      194.70      4.91 o 
  -8  -4   4     1013.53      984.54     10.87 o 
  -7  -4   4      315.74      304.62     12.39 o 
  -6  -4   4       24.14       24.73      3.39 o 
  -5  -4   4      450.90      520.72     25.66 o 
  -4  -4   4       45.53       52.95      3.88 o 
  -3  -4   4       83.64       83.42      5.18 o 
  -2  -4   4     2460.70     2457.21     26.66 o 
  -1  -4   4      274.38      307.23      9.10 o 
   0  -4   4      448.50      370.27      9.92 o 
   1  -4   4     1360.24     1327.08     19.08 o 
   2  -4   4       69.77       99.42      5.48 o 
   3  -4   4      477.77      461.67     12.35 o 
   4  -4   4      213.66      219.42      8.94 o 
   5  -4   4     2133.10     2125.09     29.22 o 
   6  -4   4      231.18      197.59      9.32 o 
   7  -4   4      133.85      126.38      3.27 o 
   8  -4   4     1821.46     1648.80     11.60 o 
   9  -4   4      190.10      217.60     13.53 o 
  10  -4   4       25.62       29.75      2.55 o 
  11  -4   4      104.43      104.77      4.30 o 
  12  -4   4        1.71        1.38      0.62 o 
 -12  -3   4        1.84        3.10      0.55 o 
 -11  -3   4        1.32        1.20      0.49 o 
 -10  -3   4      215.54      211.31      8.94 o 
  -9  -3   4       53.84       56.46      3.39 o 
  -8  -3   4      960.81     1046.15     12.54 o 
  -7  -3   4       17.54       15.74      2.83 o 
  -6  -3   4       48.41       61.14      5.12 o 
  -5  -3   4        6.74        5.63      1.57 o 
  -4  -3   4     1536.71     1789.11     19.80 o 
  -3  -3   4       97.29      112.03      5.42 o 
  -2  -3   4       44.48       48.11      3.38 o 
   0  -3   4      429.82      396.10      9.26 o 
   1  -3   4     2878.99     2752.74     25.23 o 
   2  -3   4      414.23      462.26     10.91 o 
   3  -3   4      616.61      611.64     13.42 o 
   4  -3   4      433.76      437.84     12.15 o 
   5  -3   4       23.50       18.55      2.75 o 
   6  -3   4      106.94      102.41      6.67 o 
   7  -3   4       12.35       15.00      2.75 o 
   8  -3   4       69.20       62.98      2.40 o 
   9  -3   4      268.93      269.94      9.21 o 
  10  -3   4       21.89       23.60      1.51 o 
  11  -3   4       21.21       16.41      1.82 o 
  12  -3   4       65.10       71.69      3.12 o 
 -13  -2   4      108.40      111.12      2.68 o 
 -12  -2   4       14.46       16.78      1.09 o 
 -11  -2   4       71.78       66.66      2.40 o 
 -10  -2   4       95.19       98.10      3.32 o 
  -9  -2   4      529.24      537.09      7.25 o 
  -8  -2   4      111.39      116.50      3.19 o 
  -7  -2   4      318.21      335.24     12.44 o 
  -6  -2   4      462.08      462.50     13.67 o 
  -5  -2   4       21.60       24.81      2.93 o 
  -4  -2   4        5.34        8.76      0.55 o 
  -3  -2   4     1065.63     1145.58      9.39 o 
  -2  -2   4       82.61       97.78      2.56 o 
  -1  -2   4     5021.63     4619.98     21.40 o 
   0  -2   4     1902.54     1825.74     12.48 o 
   1  -2   4      366.85      396.95      6.12 o 
   2  -2   4      776.63      772.24     13.25 o 
   3  -2   4     3661.12     3552.89     30.82 o 
   4  -2   4      478.85      519.92     12.80 o 
   5  -2   4       40.08       46.72      4.17 o 
   6  -2   4      170.85      162.40      8.30 o 
   7  -2   4       27.28       18.87      3.06 o 
   8  -2   4      138.70      123.96      3.12 o 
   9  -2   4       18.21       22.86      1.54 o 
  10  -2   4       87.91       84.87      5.13 o 
  11  -2   4       94.87       96.74      2.78 o 
  12  -2   4       17.30       12.08      1.38 o 
 -13  -1   4      283.53      289.02      4.76 o 
 -12  -1   4       47.72       45.57      1.78 o 
 -11  -1   4      593.33      579.27      7.07 o 
 -10  -1   4      261.57      249.46      4.89 o 
  -9  -1   4      153.25      156.90      3.14 o 
  -8  -1   4       99.84      102.09      3.66 o 
  -7  -1   4      216.87      246.35     10.55 o 
  -6  -1   4      244.33      244.86      9.68 o 
  -5  -1   4      235.85      209.39      8.13 o 
  -4  -1   4       56.91       75.18      2.62 o 
  -3  -1   4     8137.14     7893.42    168.90 o 
  -2  -1   4     1017.03     1076.20      8.39 o 
  -1  -1   4     1738.42     1637.81     14.81 o 
   0  -1   4       52.44       70.22     19.61 o 
   1  -1   4      404.77      387.35      4.59 o 
   2  -1   4     2433.17     2273.54     13.47 o 
   3  -1   4       42.13       45.34      2.24 o 
   4  -1   4     2116.99     2003.98     17.15 o 
   5  -1   4      112.91      157.67      5.23 o 
   6  -1   4       23.47       22.17      4.18 o 
   7  -1   4      145.30      168.52      9.06 o 
   8  -1   4      277.08      264.42      4.56 o 
   9  -1   4     1971.23     1744.91     13.19 o 
  10  -1   4       87.74       89.90      3.00 o 
  11  -1   4       29.84       32.03      1.67 o 
  12  -1   4       54.74       59.81      2.93 o 
 -13   0   4       13.98       20.42      1.39 o 
 -12   0   4        0.94        1.97      1.98 o 
 -11   0   4       28.22       22.55      1.18 o 
 -10   0   4        9.08        5.86      0.71 o 
  -9   0   4      132.16      143.82      3.71 o 
  -8   0   4        4.50        3.76      0.62 o 
  -7   0   4        1.39        0.55      0.94 o 
  -6   0   4     1112.85     1249.30     21.52 o 
  -5   0   4     1399.01     1636.46     58.04 o 
  -4   0   4     4084.86     4186.62    116.79 o 
  -3   0   4     1432.61     1572.77     16.82 o 
  -2   0   4       16.61       15.25      1.37 o 
  -1   0   4      242.11      321.89     14.54 o 
   0   0   4      387.32      302.68      4.09 o 
   1   0   4      607.34      585.15      5.46 o 
   2   0   4     7599.41     6775.87    250.19 o 
   3   0   4      276.77      297.55      5.44 o 
   4   0   4       14.53       20.20      2.47 o 
   5   0   4      121.02      165.57      7.47 o 
   6   0   4      625.88      627.64     15.65 o 
   7   0   4       29.15       26.76      3.44 o 
   8   0   4      136.52      138.91      4.87 o 
   9   0   4      237.43      217.19      9.43 o 
  10   0   4       10.22       11.96      1.16 o 
  11   0   4      119.61      129.59      3.92 o 
  12   0   4      229.11      238.10      4.82 o 
 -13   1   4        0.14        0.72      0.48 o 
 -12   1   4      157.50      162.57      4.80 o 
 -11   1   4      599.91      500.86      6.56 o 
 -10   1   4        5.35        7.12      0.83 o 
  -9   1   4       46.93       43.38      1.50 o 
  -8   1   4      208.40      208.01      3.81 o 
  -7   1   4      884.27      824.14     18.60 o 
  -6   1   4      227.13      328.82      6.88 o 
  -5   1   4     2405.30     2596.21     31.66 o 
  -4   1   4        2.73       15.07     11.05 o 
  -3   1   4     4772.56     4899.02     20.75 o 
  -2   1   4     2387.10     2405.40     30.69 o 
  -1   1   4     3977.88     3778.65     24.06 o 
   0   1   4      815.07      762.90      7.75 o 
   1   1   4     2661.41     2714.50     20.19 o 
   2   1   4     4645.07     4670.32     87.22 o 
   3   1   4     8622.20     8399.27    156.62 o 
   4   1   4        3.04       11.20      1.18 o 
   5   1   4      656.28      678.49     15.43 o 
   6   1   4        2.48        2.70      1.14 o 
   7   1   4      347.66      365.49     12.90 o 
   8   1   4       52.38       56.50      2.51 o 
   9   1   4       70.71       63.79      2.62 o 
  10   1   4       97.72       84.46      2.94 o 
  11   1   4      232.77      212.90      4.28 o 
  12   1   4      175.07      172.08      2.89 o 
 -13   2   4        0.74        1.67      0.61 o 
 -12   2   4       11.46       16.79      1.11 o 
 -11   2   4      593.92      582.22     12.81 o 
 -10   2   4      922.30      885.25     21.32 o 
  -9   2   4      271.82      258.94      4.75 o 
  -8   2   4      108.73      122.50      3.24 o 
  -7   2   4       59.59       74.85      3.61 o 
  -6   2   4       79.87      103.94      4.02 o 
  -5   2   4     1303.53     1491.11     14.16 o 
  -4   2   4       98.57      132.80      3.88 o 
  -3   2   4      702.32      725.71      8.08 o 
  -2   2   4     4442.56     4453.00     21.10 o 
  -1   2   4     1591.36     1645.52      6.16 o 
   0   2   4      484.36      428.08      5.65 o 
   1   2   4        3.50        2.82      0.58 o 
   2   2   4     5099.15     5118.09    105.22 o 
   3   2   4     1017.44     1126.85     17.51 o 
   4   2   4     6417.66     6917.94     56.56 o 
   5   2   4      972.02     1002.78     47.26 o 
   6   2   4        0.46        0.96      0.65 o 
   7   2   4        9.70       12.05      1.65 o 
   8   2   4       61.14       64.18      2.34 o 
   9   2   4        0.36        0.92      0.54 o 
  10   2   4      183.51      169.73      4.15 o 
  11   2   4        4.03        4.48      0.99 o 
  12   2   4       70.72       70.44      1.87 o 
 -13   3   4       16.02       15.44      1.25 o 
 -12   3   4        0.82        2.34      0.52 o 
 -11   3   4      204.39      222.56      5.43 o 
 -10   3   4      418.21      423.07      6.60 o 
  -9   3   4       42.46       41.37      1.38 o 
  -8   3   4     1015.78     1072.62     17.88 o 
  -7   3   4      242.98      279.97      7.82 o 
  -6   3   4      714.49      769.31     11.31 o 
  -5   3   4      206.59      235.36     16.65 o 
  -4   3   4     1313.79     1333.71     19.76 o 
  -3   3   4      302.46      355.45     11.42 o 
  -2   3   4     5609.20     5624.51     71.44 o 
  -1   3   4     3033.54     3109.01     26.36 o 
   0   3   4       28.87       34.86      3.08 o 
   1   3   4      282.42      328.26      5.64 o 
   2   3   4        0.17        6.98      4.13 o 
   3   3   4       96.16       89.35      5.24 o 
   4   3   4       13.71       19.33      2.67 o 
   5   3   4      372.46      366.73     12.19 o 
   6   3   4      195.75      205.16      9.58 o 
   7   3   4      572.55      567.35     11.25 o 
   8   3   4      130.92      136.49      3.78 o 
   9   3   4      573.21      555.89      7.70 o 
  10   3   4       11.87       11.70      1.63 o 
  11   3   4        3.32        4.26      0.93 o 
  12   3   4       33.49       35.07      1.29 o 
 -12   4   4        1.28        2.22      0.48 o 
 -11   4   4       99.62      109.22      3.04 o 
 -10   4   4       25.44       16.61      1.06 o 
  -9   4   4      139.35      135.14      4.37 o 
  -8   4   4      205.92      237.06      5.57 o 
  -7   4   4       90.58      105.09      6.40 o 
  -6   4   4        0.84        3.01      1.27 o 
  -5   4   4        3.36       15.29      2.43 o 
  -4   4   4      556.50      583.64     13.73 o 
  -3   4   4     6253.58     6230.65     42.90 o 
  -2   4   4      176.20      236.56      4.47 o 
  -1   4   4       54.94       62.28      2.49 o 
   0   4   4      842.88      868.87      9.56 o 
   1   4   4      229.18      243.13      5.18 o 
   2   4   4       79.95      119.03     21.83 o 
   3   4   4     1639.12     1950.10     62.26 o 
   4   4   4        0.01        1.68      0.93 o 
   5   4   4       59.83       59.00      5.10 o 
   6   4   4      170.06      149.91      8.50 o 
   7   4   4       32.36       33.76      2.28 o 
   8   4   4      670.30      616.06     11.76 o 
   9   4   4      534.68      459.31     10.07 o 
  10   4   4        2.30        2.31      0.82 o 
  11   4   4       21.56       23.42      1.88 o 
  12   4   4        2.11        1.57      0.34 o 
 -12   5   4       29.77       29.39      1.38 o 
 -11   5   4        0.01        1.43      0.43 o 
 -10   5   4        8.76        6.41      0.81 o 
  -9   5   4        0.02        1.63      0.44 o 
  -8   5   4        8.76        4.90      0.57 o 
  -7   5   4       48.56       47.83      1.55 o 
  -6   5   4      173.30      152.97      8.01 o 
  -5   5   4      306.92      300.85     10.94 o 
  -4   5   4      714.03      707.68     16.26 o 
  -3   5   4       21.75       18.47      2.62 o 
  -2   5   4      125.87      131.14      5.49 o 
  -1   5   4      376.35      429.65     11.51 o 
   0   5   4     1740.57     1919.50     19.44 o 
   1   5   4       52.62       90.01      3.85 o 
   2   5   4      817.86      799.61     19.26 o 
   3   5   4     1346.18     1434.06     23.60 o 
   4   5   4      162.94      157.99      8.19 o 
   5   5   4        4.10        4.14      1.67 o 
   6   5   4      761.36      753.83      7.59 o 
   7   5   4      477.31      465.12     17.69 o 
   8   5   4        3.92        3.00      1.09 o 
   9   5   4        6.34        7.64      1.44 o 
  10   5   4      180.83      192.05      5.94 o 
  11   5   4      103.75      111.63      3.79 o 
  12   5   4        6.45        7.23      0.70 o 
 -12   6   4       17.23       30.10      1.85 o 
 -11   6   4      232.95      227.46      5.16 o 
 -10   6   4       84.93       85.09      3.06 o 
  -9   6   4       22.54       25.65      1.31 o 
  -8   6   4       88.53       86.10      2.20 o 
  -7   6   4      468.24      460.43      6.19 o 
  -6   6   4       49.18       44.38      4.56 o 
  -5   6   4      121.47      116.88      7.25 o 
  -4   6   4      915.90      893.46     19.42 o 
  -3   6   4      421.78      441.87     13.12 o 
  -2   6   4      690.49      762.58     29.17 o 
  -1   6   4       69.11       80.30      3.43 o 
   0   6   4      337.56      368.49      7.35 o 
   1   6   4       12.63       15.09      1.69 o 
   2   6   4      854.87      891.70     18.66 o 
   3   6   4       45.71       33.95      3.90 o 
   4   6   4      158.89      164.20      8.75 o 
   5   6   4      275.97      284.87      4.67 o 
   6   6   4      226.50      206.18      4.13 o 
   7   6   4       13.64       13.46      1.22 o 
   8   6   4      471.97      455.10     10.16 o 
   9   6   4       41.72       45.35      1.95 o 
  10   6   4       50.53       52.57      2.97 o 
  11   6   4        0.23        0.91      0.37 o 
 -12   7   4       16.26       16.83      1.27 o 
 -11   7   4       18.48       18.67      1.69 o 
 -10   7   4       92.22       87.34      2.51 o 
  -9   7   4      132.94      127.62      4.37 o 
  -8   7   4       10.98       18.89      0.97 o 
  -7   7   4       91.04       93.05      2.42 o 
  -6   7   4      478.22      486.75      4.99 o 
  -5   7   4        0.85        4.23      0.82 o 
  -4   7   4      120.56      124.13      7.62 o 
  -3   7   4       18.03       17.19      2.82 o 
  -2   7   4       51.73       60.71      4.98 o 
  -1   7   4      322.65      319.08     12.11 o 
   0   7   4      241.73      275.15      6.84 o 
   1   7   4       18.01       14.52      2.57 o 
   2   7   4       37.65       35.71      4.05 o 
   3   7   4      331.58      330.80     12.65 o 
   4   7   4      209.01      210.20      4.00 o 
   5   7   4      804.58      750.02      7.87 o 
   6   7   4       14.65       10.39      1.10 o 
   7   7   4       79.41       69.80      2.69 o 
   8   7   4        1.13        0.96      0.41 o 
   9   7   4       32.47       36.03      1.66 o 
  10   7   4       54.31       57.87      2.83 o 
  11   7   4        0.25        1.40      0.40 o 
 -11   8   4      235.54      236.37      5.27 o 
 -10   8   4      189.75      204.51     14.04 o 
  -9   8   4       27.02       33.43      1.72 o 
  -8   8   4       57.39       56.31      3.20 o 
  -7   8   4      629.70      540.74     10.87 o 
  -6   8   4       10.02       10.31      1.07 o 
  -5   8   4       40.38       39.41      1.73 o 
  -4   8   4        2.89        3.60      0.77 o 
  -3   8   4      192.85      192.38      9.62 o 
  -2   8   4      546.33      595.33     16.14 o 
  -1   8   4      119.07       98.23      4.37 o 
   0   8   4        2.69        6.76      1.83 o 
   1   8   4       32.92       41.90      4.38 o 
   2   8   4        1.72        0.96      0.56 o 
   3   8   4      264.37      247.70      5.96 o 
   4   8   4      306.30      334.57      5.20 o 
   5   8   4      270.22      233.32      4.88 o 
   6   8   4       11.07       11.62      1.17 o 
   7   8   4      151.90      133.01      3.60 o 
   8   8   4      162.12      163.72      2.95 o 
   9   8   4      167.20      174.36      4.29 o 
  10   8   4       12.02       10.45      0.95 o 
 -11   9   4        1.47        3.21      0.64 o 
 -10   9   4       13.86       14.64      1.48 o 
  -9   9   4      130.22      130.88      8.05 o 
  -8   9   4      104.95      102.36      8.01 o 
  -7   9   4      741.94      711.10     12.32 o 
  -6   9   4       64.82       66.08      3.55 o 
  -5   9   4        0.02       -0.07      0.60 o 
  -4   9   4      156.28      136.79      5.08 o 
  -3   9   4      402.04      399.50     23.60 o 
  -2   9   4      213.40      185.57     14.42 o 
  -1   9   4      756.29      685.09     11.06 o 
   0   9   4      211.33      192.24      5.84 o 
   1   9   4      205.22      183.91      4.10 o 
   2   9   4       25.12       21.70      1.84 o 
   3   9   4      567.14      563.07     11.01 o 
   4   9   4       75.45       67.62      3.91 o 
   5   9   4        6.36        4.97      0.82 o 
   6   9   4        5.67        5.50      0.85 o 
   7   9   4      303.99      293.06      5.60 o 
   8   9   4       81.18       82.93      3.30 o 
   9   9   4       10.00        8.84      0.92 o 
 -10  10   4        0.38        0.99      0.50 o 
  -9  10   4       31.00       31.77      2.16 o 
  -8  10   4       30.98       33.31      2.16 o 
  -7  10   4      135.56      140.12      5.57 o 
  -6  10   4      128.81      130.19      7.03 o 
  -5  10   4     1106.59     1057.59     14.20 o 
  -4  10   4        4.07        5.08      1.17 o 
  -3  10   4       32.49       30.98      2.54 o 
  -2  10   4      404.54      340.67      8.29 o 
  -1  10   4        0.74        1.85      0.80 o 
   0  10   4       35.24       41.80      2.01 o 
   1  10   4      477.09      482.72      6.85 o 
   2  10   4       29.50       24.72      2.15 o 
   3  10   4       82.44       71.91      4.02 o 
   4  10   4       17.34       20.83      2.21 o 
   5  10   4       60.11       59.54      3.58 o 
   6  10   4       24.65       21.19      1.43 o 
   7  10   4        2.05        1.28      0.70 o 
   8  10   4       26.84       36.35      1.25 o 
  -9  11   4        5.04        4.50      0.78 o 
  -8  11   4        9.83       13.99      1.44 o 
  -7  11   4        0.11        0.81      0.34 o 
  -6  11   4      454.30      456.31      9.13 o 
  -5  11   4       66.92       70.34      2.59 o 
  -4  11   4      390.89      355.81      8.38 o 
  -3  11   4       33.41       29.81      2.53 o 
  -2  11   4      292.44      258.94      7.33 o 
  -1  11   4      157.21      125.79      5.09 o 
   0  11   4        4.64        6.69      0.86 o 
   1  11   4       19.64       11.97      1.13 o 
   2  11   4        6.11        4.25      0.73 o 
   3  11   4      570.36      532.76     10.47 o 
   4  11   4      874.71      809.58     12.74 o 
   5  11   4       37.86       42.48      2.73 o 
   6  11   4        5.81        8.65      1.22 o 
   7  11   4       13.22       15.53      0.91 o 
   8  11   4      141.06      168.95      3.10 o 
  -8  12   4        5.28        8.53      0.89 o 
  -7  12   4        0.11        1.50      0.40 o 
  -6  12   4      265.06      277.29      5.50 o 
  -5  12   4        4.04        8.85      2.55 o 
  -4  12   4       39.46       41.17      1.89 o 
  -3  12   4       83.90       77.52      3.84 o 
  -2  12   4       53.58       56.31      3.34 o 
  -1  12   4        1.62        1.13      0.75 o 
   0  12   4       10.68       14.69      1.73 o 
   1  12   4      487.09      501.16      9.23 o 
   2  12   4        2.01        3.13      0.58 o 
   3  12   4      173.70      184.87      5.28 o 
   4  12   4        4.75        8.75      1.23 o 
   5  12   4        8.53        9.23      1.16 o 
   6  12   4      378.90      415.43      4.31 o 
  -6  13   4      160.49      177.63      2.67 o 
  -5  13   4       51.41       52.56      3.40 o 
  -4  13   4      263.80      261.29      6.11 o 
  -3  13   4      129.94      131.39      4.48 o 
  -2  13   4        0.79        1.41      1.24 o 
  -1  13   4        8.52       10.70      0.97 o 
   0  13   4        2.90        5.54      0.84 o 
   1  13   4      129.05      129.52      2.90 o 
   2  13   4       28.92       33.41      2.12 o 
   3  13   4      119.37      135.25      2.62 o 
   4  13   4       26.56       32.15      1.23 o 
   5  13   4      111.11      121.06      1.99 o 
  -5  14   4       15.24       16.80      1.14 o 
  -4  14   4       12.01       12.42      1.14 o 
  -3  14   4       79.52       89.68      3.03 o 
  -2  14   4        1.27        2.73      0.69 o 
  -1  14   4       51.97       56.28      2.30 o 
   0  14   4      205.82      241.97      4.07 o 
   1  14   4      202.22      221.27      3.95 o 
   2  14   4       48.71       54.10      1.99 o 
   3  14   4       30.30       37.26      1.52 o 
  -4 -14   5        7.06       15.38      1.01 o 
  -3 -14   5       45.21       56.82      2.17 o 
  -2 -14   5      313.10      299.17      5.27 o 
  -1 -14   5      427.03      452.26      6.58 o 
   0 -14   5       22.31       26.45      1.06 o 
   1 -14   5        1.37        1.39      0.36 o 
   2 -14   5       36.49       40.71      2.05 o 
   3 -14   5       14.20       17.57      1.37 o 
   4 -14   5       45.34       55.56      2.21 o 
   5 -14   5        0.76        1.71      0.45 o 
  -6 -13   5       89.06       84.99      2.22 o 
  -5 -13   5        3.88        5.98      0.80 o 
  -4 -13   5        5.97        6.23      0.92 o 
  -3 -13   5      207.49      219.19      5.34 o 
  -2 -13   5      447.31      475.14      8.19 o 
  -1 -13   5      190.54      194.23      5.29 o 
   0 -13   5       48.95       49.94      1.84 o 
   1 -13   5      206.45      230.38      4.11 o 
   2 -13   5       68.03       81.17      3.52 o 
   3 -13   5      491.62      557.12      9.05 o 
   4 -13   5        2.19        3.56      0.86 o 
   5 -13   5       39.37       35.56      2.08 o 
   6 -13   5       85.79       93.18      2.02 o 
  -7 -12   5        5.90        5.24      0.67 o 
  -6 -12   5        0.31        0.82      0.43 o 
  -5 -12   5       73.92       80.20      2.78 o 
  -4 -12   5      262.62      270.35     12.79 o 
  -3 -12   5       20.36       22.68      2.02 o 
  -2 -12   5      225.27      215.45      6.18 o 
  -1 -12   5       61.68       63.27      2.25 o 
   0 -12   5      234.60      245.22      4.51 o 
   1 -12   5       35.34       33.42      1.71 o 
   2 -12   5       36.96       34.92      1.71 o 
   3 -12   5       74.09       60.46      3.40 o 
   4 -12   5      211.80      221.86      6.26 o 
   5 -12   5        4.15        4.60      1.02 o 
   6 -12   5      275.63      281.49      5.95 o 
   7 -12   5        0.80        1.50      0.39 o 
  -8 -11   5        0.14        1.73      0.43 o 
  -7 -11   5       16.56       16.90      0.93 o 
  -6 -11   5       10.82       14.78      1.03 o 
  -5 -11   5      107.29       84.53      2.53 o 
  -4 -11   5      345.54      320.25      8.01 o 
  -3 -11   5        2.15        6.83      5.07 o 
  -2 -11   5      249.33      243.58      6.87 o 
  -1 -11   5      362.47      336.35      7.00 o 
   0 -11   5      766.53      738.60     10.37 o 
   1 -11   5       39.44       40.43      1.96 o 
   2 -11   5        7.80        8.95      0.97 o 
   3 -11   5       49.25       57.16      3.45 o 
   4 -11   5       51.76       50.23      3.21 o 
   5 -11   5      261.20      279.46      7.16 o 
   6 -11   5      367.08      397.41      7.91 o 
   7 -11   5      126.88      117.14      3.78 o 
   8 -11   5      246.51      249.66      5.30 o 
   9 -11   5       24.02       36.65      1.59 o 
  -8 -10   5      113.63      119.51      3.80 o 
  -7 -10   5        1.58        3.66      0.58 o 
  -6 -10   5       93.16       83.85      2.54 o 
  -5 -10   5       32.01       30.22      1.65 o 
  -4 -10   5      751.99      693.98      9.45 o 
  -3 -10   5      546.36      513.32     16.13 o 
  -2 -10   5       83.03       81.05      4.01 o 
  -1 -10   5      455.31      460.68      6.30 o 
   0 -10   5      223.07      207.08      4.31 o 
   1 -10   5      830.33      763.54     15.46 o 
   2 -10   5      280.74      250.47      4.74 o 
   3 -10   5      641.23      584.32     10.92 o 
   4 -10   5        0.02        1.38      0.82 o 
   5 -10   5      209.26      198.01      6.23 o 
   6 -10   5      252.75      247.01      6.61 o 
   7 -10   5       55.89       58.82      3.31 o 
   8 -10   5      505.52      477.32      8.46 o 
   9 -10   5       61.88       60.06      2.11 o 
  -9  -9   5       53.86       57.98      1.63 o 
  -8  -9   5        1.15        1.05      0.69 o 
  -7  -9   5       22.05       22.45      1.32 o 
  -6  -9   5       58.12       48.97      2.04 o 
  -5  -9   5       52.99       43.38      1.98 o 
  -4  -9   5      203.27      186.50      4.04 o 
  -3  -9   5       73.41       69.18      2.45 o 
  -2  -9   5      769.59      750.55      8.33 o 
  -1  -9   5      873.63      886.50      7.91 o 
   0  -9   5      100.57      114.90      2.90 o 
   1  -9   5      808.54      817.59     12.60 o 
   2  -9   5       44.72       38.88      1.71 o 
   3  -9   5      308.65      313.76      6.69 o 
   4  -9   5       55.26       40.04      2.85 o 
   5  -9   5      150.78      154.69      5.51 o 
   6  -9   5       77.57       79.02      3.82 o 
   7  -9   5        6.92       10.83      1.39 o 
   8  -9   5       64.91       57.24      3.22 o 
   9  -9   5       60.96       63.34      3.80 o 
  10  -9   5        1.23        1.18      0.51 o 
 -10  -8   5       26.43       27.85      1.62 o 
  -9  -8   5       81.88       82.70      2.18 o 
  -8  -8   5      219.62      212.74      6.00 o 
  -7  -8   5      897.38      786.61     12.11 o 
  -6  -8   5      166.51      150.32      4.42 o 
  -5  -8   5        8.64        8.41      1.13 o 
  -4  -8   5      458.72      435.91      6.00 o 
  -3  -8   5       87.64       96.56      2.44 o 
  -2  -8   5       27.75       28.38      1.93 o 
  -1  -8   5       77.74       95.00      7.34 o 
   0  -8   5      118.56       99.49      7.34 o 
   1  -8   5      108.96      102.90      7.43 o 
   2  -8   5        2.80        2.73      1.43 o 
   3  -8   5       10.01       15.95      1.51 o 
   4  -8   5      104.53      115.83      3.98 o 
   5  -8   5        7.51       11.58      1.55 o 
   6  -8   5        0.10        0.08      0.60 o 
   7  -8   5      193.70      188.29      5.52 o 
   8  -8   5      183.96      185.71      6.02 o 
   9  -8   5      285.07      298.96     21.12 o 
  10  -8   5      253.26      256.51      5.70 o 
  11  -8   5        3.70        3.97      0.63 o 
 -11  -7   5        4.66        5.28      0.66 o 
 -10  -7   5      194.46      207.39      3.35 o 
  -9  -7   5       19.55       17.77      1.24 o 
  -8  -7   5        3.77        3.14      1.02 o 
  -7  -7   5        0.20        2.70      0.94 o 
  -6  -7   5       76.92       68.35      2.34 o 
  -5  -7   5      125.32      131.27      2.90 o 
  -4  -7   5      267.48      281.73     11.60 o 
  -3  -7   5      434.28      436.28     15.27 o 
  -2  -7   5        1.32        3.61      1.62 o 
  -1  -7   5        7.64       24.62      3.53 o 
   0  -7   5        0.32        1.12      0.95 o 
   1  -7   5      250.07      251.78     10.99 o 
   2  -7   5      156.17      151.47      8.62 o 
   3  -7   5        1.41        9.81      2.28 o 
   4  -7   5        0.05        0.96      0.94 o 
   5  -7   5       52.31       35.56      2.41 o 
   6  -7   5       78.46       81.36      3.69 o 
   7  -7   5       83.82       96.63      4.57 o 
   8  -7   5       30.13       24.80      2.35 o 
   9  -7   5       12.08       14.00      1.11 o 
  10  -7   5       11.73       11.79      1.42 o 
  11  -7   5        5.20        5.15      0.80 o 
 -11  -6   5      177.63      180.17      5.82 o 
 -10  -6   5        7.26        8.23      0.89 o 
  -9  -6   5       29.58       31.28      1.62 o 
  -8  -6   5       71.63       69.23      3.07 o 
  -7  -6   5      542.47      553.11     23.49 o 
  -6  -6   5      371.40      362.82     11.62 o 
  -5  -6   5        3.66        7.12      1.36 o 
  -4  -6   5      468.66      531.64     14.90 o 
  -3  -6   5       43.08       53.21      5.03 o 
  -2  -6   5       45.54       52.70      4.91 o 
  -1  -6   5        1.86        5.14      1.66 o 
   0  -6   5     1056.37     1123.31     21.55 o 
   1  -6   5      505.72      490.35     14.38 o 
   2  -6   5      561.18      552.04     15.50 o 
   3  -6   5     1676.35     1603.54     27.32 o 
   4  -6   5     1342.50     1308.89     25.22 o 
   5  -6   5        0.08        7.03      1.91 o 
   6  -6   5       12.57       15.47      1.39 o 
   7  -6   5       14.83       19.76      1.41 o 
   8  -6   5       78.05       72.67      2.63 o 
   9  -6   5      467.55      448.06      9.37 o 
  10  -6   5       23.08       24.66      2.09 o 
  11  -6   5        0.01        0.78      0.55 o 
  12  -6   5      226.70      232.84      3.84 o 
 -12  -5   5       54.77       57.54      1.99 o 
 -11  -5   5       31.21       34.53      1.49 o 
 -10  -5   5        0.70        2.61      2.23 o 
  -9  -5   5     1529.21     1537.96     11.42 o 
  -8  -5   5        5.91        4.45      0.73 o 
  -7  -5   5        3.17        3.80      0.61 o 
  -6  -5   5      163.82      162.73      5.00 o 
  -5  -5   5       40.34       60.88      6.52 o 
  -4  -5   5      583.01      639.17     22.05 o 
  -3  -5   5     1120.66     1172.69     21.73 o 
  -2  -5   5      676.28      770.14     16.96 o 
  -1  -5   5     2689.54     2658.54     30.80 o 
   0  -5   5       30.53       33.95      3.52 o 
   1  -5   5      972.94      948.34     18.58 o 
   2  -5   5      597.99      589.27     15.13 o 
   3  -5   5       24.34       24.99      3.31 o 
   4  -5   5      301.95      317.08     11.96 o 
   5  -5   5      460.36      429.47     14.39 o 
   6  -5   5        2.07        2.52      1.45 o 
   7  -5   5       29.28       29.43      1.56 o 
   8  -5   5      247.99      231.95      4.71 o 
   9  -5   5      142.57      140.94      6.47 o 
  10  -5   5       16.49       14.88      1.74 o 
  11  -5   5        5.26        4.23      0.93 o 
  12  -5   5        7.29       12.15      1.07 o 
 -12  -4   5      217.09      220.63      3.26 o 
 -11  -4   5        0.29        1.04      0.48 o 
 -10  -4   5       26.22       24.32      1.53 o 
  -9  -4   5       30.19       31.40      1.68 o 
  -8  -4   5       33.02       24.31      1.49 o 
  -7  -4   5       61.71       54.64      2.58 o 
  -6  -4   5       39.39       36.61      4.17 o 
  -5  -4   5        1.51        5.46      1.66 o 
  -4  -4   5        0.32       13.43      2.25 o 
  -3  -4   5      157.16      146.47      7.10 o 
  -2  -4   5      857.12      829.89     16.07 o 
  -1  -4   5      221.53      189.26      7.54 o 
   0  -4   5     1553.88     1753.11     22.81 o 
   1  -4   5       75.06       57.70      4.29 o 
   2  -4   5     2490.81     2621.54     29.92 o 
   3  -4   5      340.28      371.60     11.82 o 
   4  -4   5     1142.94     1195.52     22.18 o 
   5  -4   5       42.59       49.31      4.75 o 
   6  -4   5     1996.53     1799.79     29.60 o 
   7  -4   5       84.34       84.36      2.55 o 
   8  -4   5      337.92      308.30      5.45 o 
   9  -4   5      735.17      729.70     11.66 o 
  10  -4   5      450.60      447.58     12.09 o 
  11  -4   5        8.14       18.19      1.73 o 
  12  -4   5        2.77        4.45      0.79 o 
 -12  -3   5        0.11        0.21      0.35 o 
 -11  -3   5       18.50       20.47      1.33 o 
 -10  -3   5      656.72      605.38      7.50 o 
  -9  -3   5     1718.51     1662.92     17.75 o 
  -8  -3   5       67.13       80.67      2.41 o 
  -7  -3   5     1939.38     1794.82     30.02 o 
  -6  -3   5       87.69       91.15      6.35 o 
  -5  -3   5       79.05      106.22      6.32 o 
  -4  -3   5      664.54      722.05     14.88 o 
  -3  -3   5      434.45      497.62     11.79 o 
  -2  -3   5     3037.71     3020.13     22.01 o 
  -1  -3   5       74.72       77.61      3.01 o 
   0  -3   5     2587.20     2519.71     17.45 o 
   1  -3   5      537.83      549.55     12.15 o 
   2  -3   5      137.10      158.75      6.89 o 
   3  -3   5      128.66      114.07      6.20 o 
   4  -3   5      531.77      525.76     14.14 o 
   5  -3   5      125.19      123.64      7.27 o 
   6  -3   5       31.70       41.93      4.47 o 
   7  -3   5      753.85      750.86      8.06 o 
   8  -3   5       56.13       65.56      2.53 o 
   9  -3   5      155.86      152.01      3.87 o 
  10  -3   5        3.48        4.22      0.71 o 
  11  -3   5      176.00      198.30      5.14 o 
  12  -3   5      257.75      277.00      5.52 o 
 -13  -2   5        3.55        3.30      0.56 o 
 -12  -2   5       22.87       29.08      1.40 o 
 -11  -2   5      220.38      217.52      4.27 o 
 -10  -2   5       30.37       31.88      1.79 o 
  -9  -2   5       13.15       12.32      1.63 o 
  -8  -2   5      412.44      413.97      8.89 o 
  -7  -2   5      257.51      254.40     11.08 o 
  -6  -2   5      940.65      887.13     19.28 o 
  -5  -2   5      202.26      236.05      9.15 o 
  -4  -2   5      161.23      204.29      2.97 o 
  -3  -2   5       65.92       90.32      2.33 o 
  -2  -2   5      666.98      788.85      6.92 o 
  -1  -2   5      147.27      126.44      3.51 o 
   0  -2   5      576.85      628.03      8.05 o 
   1  -2   5     3139.53     3224.28     19.09 o 
   2  -2   5       73.23       72.99      3.05 o 
   3  -2   5      151.79      185.25      7.59 o 
   4  -2   5        2.83        8.68      1.86 o 
   5  -2   5       89.54      104.73      6.57 o 
   6  -2   5      369.50      325.48     12.28 o 
   7  -2   5        3.61        2.42      0.92 o 
   8  -2   5     1564.21     1447.26     11.78 o 
   9  -2   5       94.11       79.52      2.84 o 
  10  -2   5        3.54        2.48      0.63 o 
  11  -2   5      237.43      233.71      4.20 o 
  12  -2   5       15.46       15.57      1.42 o 
 -13  -1   5        0.51        1.14      0.45 o 
 -12  -1   5      138.16      155.45      5.51 o 
 -11  -1   5       16.47       19.71      1.37 o 
 -10  -1   5       11.76       15.79      1.30 o 
  -9  -1   5        0.31        1.51      1.25 o 
  -8  -1   5       37.57       40.58      2.30 o 
  -7  -1   5       32.20       35.20      4.07 o 
  -6  -1   5     1020.20     1077.25     20.85 o 
  -5  -1   5      586.64      660.94     14.87 o 
  -4  -1   5     1033.44     1157.29     39.72 o 
  -3  -1   5      169.31      195.63      4.09 o 
  -2  -1   5     4755.52     4693.38     19.46 o 
  -1  -1   5     1779.26     1646.46     11.66 o 
   0  -1   5       39.16       40.63      1.92 o 
   1  -1   5     1627.65     1630.42     12.87 o 
   2  -1   5       76.28       82.28      2.53 o 
   3  -1   5     1466.51     1485.68     13.26 o 
   4  -1   5     4609.12     4594.09     27.64 o 
   5  -1   5      197.78      213.15      6.44 o 
   6  -1   5     2051.50     1845.43     29.18 o 
   7  -1   5      439.44      437.04     10.22 o 
   8  -1   5       37.38       32.61      1.66 o 
   9  -1   5       41.46       32.00      1.84 o 
  10  -1   5       54.25       61.33      2.47 o 
  11  -1   5        7.91        9.60      0.94 o 
  12  -1   5        0.85        0.88      0.31 o 
 -13   0   5       11.58       10.08      1.01 o 
 -12   0   5       35.41       30.80      2.13 o 
 -11   0   5      100.67       96.13      2.91 o 
 -10   0   5      157.71      131.42      3.54 o 
  -9   0   5        3.05        3.38      0.68 o 
  -8   0   5      275.56      279.79      4.54 o 
  -7   0   5      677.40      717.38     17.83 o 
  -6   0   5      125.79      110.36      6.44 o 
  -5   0   5     1105.51     1243.28     54.46 o 
  -4   0   5       30.17       25.01      1.70 o 
  -3   0   5      577.79      585.20      8.04 o 
  -2   0   5     2773.55     2712.23     13.50 o 
  -1   0   5      163.99      195.10      3.73 o 
   0   0   5     1106.95     1052.74      8.82 o 
   1   0   5      881.91      831.34      7.25 o 
   2   0   5       32.99       39.49      1.74 o 
   3   0   5     1503.23     1580.89     13.87 o 
   4   0   5       25.20       24.55      1.85 o 
   5   0   5      108.35      101.52      6.26 o 
   6   0   5      221.52      242.17      7.48 o 
   7   0   5      158.49      167.39      4.22 o 
   8   0   5      986.66      903.61      9.39 o 
   9   0   5      271.30      254.41     10.62 o 
  10   0   5       12.20       13.95      2.24 o 
  11   0   5        1.46        2.81      0.65 o 
  12   0   5       16.05       18.04      1.33 o 
 -13   1   5        1.30        2.15      0.59 o 
 -12   1   5        1.49        2.74      0.81 o 
 -11   1   5       30.94       27.20      1.59 o 
 -10   1   5      345.89      357.20      6.26 o 
  -9   1   5      686.68      681.59      7.91 o 
  -8   1   5      133.87      167.25      3.46 o 
  -7   1   5      232.96      236.50     10.08 o 
  -6   1   5      695.74      759.32     25.51 o 
  -5   1   5      114.24      165.06      4.75 o 
  -4   1   5      702.16      769.47      9.49 o 
  -3   1   5     1611.55     1712.79     33.61 o 
  -2   1   5     1639.89     1652.00     14.18 o 
  -1   1   5       76.17      104.98      2.03 o 
   0   1   5      718.45      624.07     10.81 o 
   1   1   5     7756.27     7233.83    104.54 o 
   2   1   5     9490.33     8894.43    230.47 o 
   3   1   5       16.97       13.16      1.35 o 
   4   1   5     2455.26     2743.72     53.87 o 
   5   1   5      192.64      215.97      9.23 o 
   6   1   5       50.84       48.02      4.71 o 
   7   1   5      114.03      133.24      4.31 o 
   8   1   5       40.62       63.86      3.09 o 
   9   1   5      815.66      702.93      8.58 o 
  10   1   5        4.07        6.46      0.90 o 
  11   1   5       52.82       52.12      2.87 o 
  12   1   5       31.56       39.92      1.28 o 
 -13   2   5       78.87       60.59      2.34 o 
 -12   2   5       82.99       80.60      3.41 o 
 -11   2   5        2.57        4.04      0.70 o 
 -10   2   5      154.32      134.19      4.02 o 
  -9   2   5      948.64      969.21     18.91 o 
  -8   2   5        0.42        4.69      0.55 o 
  -7   2   5       21.24       12.24      2.33 o 
  -6   2   5      578.75      601.42      9.93 o 
  -5   2   5      393.37      394.30      7.86 o 
  -4   2   5     1656.08     1757.90     14.59 o 
  -3   2   5     1350.41     1510.67     20.92 o 
  -2   2   5      564.84      538.01      7.80 o 
  -1   2   5     2395.75     2600.69     14.79 o 
   0   2   5      216.46      258.04      4.86 o 
   1   2   5      205.24      167.65      4.16 o 
   2   2   5       21.43       42.70      3.87 o 
   3   2   5     1488.11     1530.98     21.72 o 
   4   2   5      183.28      164.49      4.98 o 
   5   2   5        0.84        0.97      0.92 o 
   6   2   5       10.73       22.75      3.30 o 
   7   2   5       15.63       30.85      2.01 o 
   8   2   5      137.11      127.12      3.79 o 
   9   2   5        3.21        1.54      0.58 o 
  10   2   5       84.94       92.13      4.29 o 
  11   2   5       36.46       40.64      2.53 o 
  12   2   5       14.65       10.29      0.69 o 
 -13   3   5        0.95        2.04      0.60 o 
 -12   3   5      205.19      187.26      5.06 o 
 -11   3   5       39.64       49.11      2.05 o 
 -10   3   5        2.57        2.22      0.63 o 
  -9   3   5       99.90       95.07      3.03 o 
  -8   3   5       24.11       23.72      1.55 o 
  -7   3   5      103.21      120.83      8.79 o 
  -6   3   5      171.84      201.48      5.89 o 
  -5   3   5     1271.85     1334.89     35.39 o 
  -4   3   5       11.07       26.58      1.84 o 
  -3   3   5      436.89      532.83     21.27 o 
  -2   3   5     1589.64     1713.00     10.73 o 
  -1   3   5       22.93       33.46      1.11 o 
   0   3   5      174.60      193.14      4.45 o 
   1   3   5      445.95      494.30      7.48 o 
   2   3   5      497.64      521.32      8.03 o 
   3   3   5      454.22      503.70     13.03 o 
   4   3   5      327.22      379.56     12.11 o 
   5   3   5      326.81      286.80     11.19 o 
   6   3   5      347.19      348.94     12.98 o 
   7   3   5       55.29       62.27      2.26 o 
   8   3   5      251.70      203.03      4.62 o 
   9   3   5        0.00        2.32      1.02 o 
  10   3   5        5.26        7.77      1.33 o 
  11   3   5        8.10        7.90      1.18 o 
  12   3   5        0.04        0.31      0.27 o 
 -12   4   5        3.93        8.66      1.16 o 
 -11   4   5        3.24        5.92      2.81 o 
 -10   4   5       30.12       36.28      2.20 o 
  -9   4   5      310.25      288.81      6.05 o 
  -8   4   5      651.84      604.50     10.84 o 
  -7   4   5        0.43        1.80      1.04 o 
  -6   4   5      573.16      555.07     14.70 o 
  -5   4   5       99.66       94.53      5.98 o 
  -4   4   5      546.07      611.53     14.64 o 
  -3   4   5      279.13      248.03      8.95 o 
  -2   4   5     1400.13     1496.38     16.43 o 
  -1   4   5        0.26       13.21      6.52 o 
   0   4   5      298.16      306.94      7.66 o 
   1   4   5     1736.62     1792.88     15.82 o 
   2   4   5        6.54        9.19      1.16 o 
   3   4   5      174.46      203.80      8.40 o 
   4   4   5       19.26       22.29      3.09 o 
   5   4   5       32.21       32.56      3.94 o 
   6   4   5      118.54      114.28      2.92 o 
   7   4   5      373.07      364.06      7.49 o 
   8   4   5       37.89       31.66      2.77 o 
   9   4   5       78.96       78.92      4.19 o 
  10   4   5        7.02        6.17      1.18 o 
  11   4   5        0.49        0.11      0.56 o 
  12   4   5       21.16       20.58      0.81 o 
 -12   5   5      112.28      101.60      2.36 o 
 -11   5   5       52.00       51.08      2.01 o 
 -10   5   5        6.94        5.94      1.00 o 
  -9   5   5      189.56      147.80      3.82 o 
  -8   5   5      171.50      164.23      3.99 o 
  -7   5   5       95.18      100.32      2.28 o 
  -6   5   5       71.25       79.15      5.85 o 
  -5   5   5        0.00        1.70      1.22 o 
  -4   5   5     2237.23     2231.14     29.69 o 
  -3   5   5     5472.80     5197.71     43.83 o 
  -2   5   5      872.26      877.07     17.14 o 
  -1   5   5       26.71       31.76      2.06 o 
   0   5   5       38.93       55.47      2.77 o 
   1   5   5     1569.36     1658.89     15.48 o 
   2   5   5        9.65       11.73      1.37 o 
   3   5   5      249.54      270.34     10.49 o 
   4   5   5      982.90      905.05     20.32 o 
   5   5   5      294.61      278.36     11.70 o 
   6   5   5      191.33      186.78      3.88 o 
   7   5   5       43.18       42.11      2.06 o 
   8   5   5      461.66      444.27     10.08 o 
   9   5   5      497.61      480.93     10.06 o 
  10   5   5        2.88        2.16      0.80 o 
  11   5   5        2.44        4.08      0.84 o 
 -12   6   5       27.19       32.10      1.77 o 
 -11   6   5       65.10       65.75      2.18 o 
 -10   6   5      629.38      561.06      7.02 o 
  -9   6   5      690.72      617.86      7.73 o 
  -8   6   5     1855.65     1652.16     12.74 o 
  -7   6   5      307.49      300.75      4.05 o 
  -6   6   5       99.37      107.44      2.40 o 
  -5   6   5     2107.44     1891.74     29.53 o 
  -4   6   5      544.12      540.27     15.40 o 
  -3   6   5      689.81      715.95     17.21 o 
  -2   6   5      322.63      359.27     11.63 o 
  -1   6   5      167.62      210.60      9.22 o 
   0   6   5      678.57      788.44     29.36 o 
   1   6   5      810.04      791.82     11.34 o 
   2   6   5      287.35      321.08     11.52 o 
   3   6   5       63.35       63.48      5.36 o 
   4   6   5       11.89        9.23      2.23 o 
   5   6   5      467.09      418.79      5.81 o 
   6   6   5      471.52      473.60      6.92 o 
   7   6   5       54.85       49.46      2.27 o 
   8   6   5       10.75        6.95      0.87 o 
   9   6   5        6.51        6.43      0.78 o 
  10   6   5       72.61       77.58      3.40 o 
  11   6   5        0.20       -0.10      0.47 o 
 -12   7   5       20.66       16.53      1.16 o 
 -11   7   5       93.90      105.07      3.71 o 
 -10   7   5       33.31       36.68      1.94 o 
  -9   7   5       26.84       34.39      1.93 o 
  -8   7   5      853.80      769.24     11.57 o 
  -7   7   5      153.32      154.14      2.75 o 
  -6   7   5      141.75      143.73      2.72 o 
  -5   7   5      412.72      414.01      4.72 o 
  -4   7   5       90.76       97.26      6.91 o 
  -3   7   5      412.60      414.49     13.74 o 
  -2   7   5        4.55       12.53      2.41 o 
  -1   7   5      781.05      930.09     41.82 o 
   0   7   5        0.14        2.16      1.52 o 
   1   7   5       10.32       11.65      2.27 o 
   2   7   5       18.08       25.64      3.51 o 
   3   7   5      602.04      601.14      9.11 o 
   4   7   5      329.38      326.86      5.07 o 
   5   7   5      779.65      782.65      8.87 o 
   6   7   5       71.62       59.17      2.51 o 
   7   7   5       14.51       14.89      1.27 o 
   8   7   5      175.85      190.22      3.26 o 
   9   7   5        3.28        3.62      0.61 o 
  10   7   5        0.52        1.51      0.71 o 
 -11   8   5       67.40       83.60      2.99 o 
 -10   8   5       61.93       52.78      2.87 o 
  -9   8   5      129.84      120.83      4.77 o 
  -8   8   5        9.27       10.60      1.60 o 
  -7   8   5       99.56       97.84      3.15 o 
  -6   8   5       55.37       49.77      3.14 o 
  -5   8   5        5.64        4.27      0.55 o 
  -4   8   5      163.22      154.26      3.04 o 
  -3   8   5      959.50      926.78      7.36 o 
  -2   8   5       93.37       87.91      2.77 o 
  -1   8   5      819.70      821.65     33.58 o 
   0   8   5       70.93       84.26      5.00 o 
   1   8   5      166.76      182.43      3.99 o 
   2   8   5       11.10        9.80      0.98 o 
   3   8   5        9.29        8.41      0.89 o 
   4   8   5      194.21      184.68      4.21 o 
   5   8   5      115.53      108.56      3.34 o 
   6   8   5      285.21      274.18      5.27 o 
   7   8   5      106.29      103.48      3.11 o 
   8   8   5       18.40       28.30      1.21 o 
   9   8   5        2.30        4.63      0.76 o 
  10   8   5      246.99      253.65      4.01 o 
 -11   9   5        0.88        1.45      0.47 o 
 -10   9   5       22.75       23.88      1.79 o 
  -9   9   5       27.54       21.81      1.96 o 
  -8   9   5       24.84       23.52      2.20 o 
  -7   9   5      127.65      120.41      5.08 o 
  -6   9   5      318.52      327.31     29.66 o 
  -5   9   5        0.03        0.79      0.63 o 
  -4   9   5      513.91      458.99      9.33 o 
  -3   9   5       58.11       61.34      9.17 o 
  -2   9   5       51.40       52.84      3.67 o 
  -1   9   5       33.73       30.19      2.43 o 
   0   9   5       26.22       33.34      1.76 o 
   1   9   5       24.03       28.27      1.52 o 
   2   9   5      126.55      107.49      3.20 o 
   3   9   5       81.20       66.71      5.59 o 
   4   9   5        7.23        8.89      1.54 o 
   5   9   5        6.59        7.58      0.95 o 
   6   9   5      280.42      266.96      4.96 o 
   7   9   5        6.23        8.86      1.35 o 
   8   9   5       19.02       19.94      1.59 o 
   9   9   5       23.71       28.96      1.36 o 
 -10  10   5       85.96       98.21      2.98 o 
  -9  10   5       54.31       51.62      2.65 o 
  -8  10   5       25.19       26.99      2.18 o 
  -7  10   5      250.18      243.91      6.86 o 
  -6  10   5       18.62       20.82      1.44 o 
  -5  10   5       17.77       17.77      1.92 o 
  -4  10   5      545.55      502.28      9.97 o 
  -3  10   5       64.83       60.77      3.52 o 
  -2  10   5      364.52      315.05      7.97 o 
  -1  10   5     1545.78     1274.80     15.91 o 
   0  10   5      206.73      200.22      8.47 o 
   1  10   5       77.35       79.37      2.79 o 
   2  10   5        6.05        6.89      0.91 o 
   3  10   5       72.81       80.85      3.64 o 
   4  10   5      463.04      415.35      9.50 o 
   5  10   5       14.37       11.23      1.64 o 
   6  10   5      211.04      216.94      6.13 o 
   7  10   5      134.37      139.35      4.27 o 
   8  10   5       13.92       16.88      1.24 o 
  -9  11   5       12.52       12.13      1.11 o 
  -8  11   5       80.38       76.97      3.15 o 
  -7  11   5       73.36       73.31      3.07 o 
  -6  11   5       49.55       60.48      3.34 o 
  -5  11   5       38.63       40.33      1.95 o 
  -4  11   5       54.85       54.92      3.28 o 
  -3  11   5      115.47      103.40      4.56 o 
  -2  11   5       49.45       45.13      3.06 o 
  -1  11   5      213.36      212.78      6.56 o 
   0  11   5        5.53        4.59      0.76 o 
   1  11   5       33.30       32.55      1.78 o 
   2  11   5        4.97        4.37      0.73 o 
   3  11   5        3.95        4.86      1.16 o 
   4  11   5       52.11       52.89      3.22 o 
   5  11   5        3.27        3.49      0.68 o 
   6  11   5        0.81        2.90      0.82 o 
   7  11   5        1.48        1.46      0.35 o 
  -8  12   5       20.11       19.97      1.25 o 
  -7  12   5       18.50       17.59      0.96 o 
  -6  12   5       39.53       49.50      1.82 o 
  -5  12   5       10.44        9.59      0.91 o 
  -4  12   5       25.12       22.30      2.81 o 
  -3  12   5      383.84      354.97      8.01 o 
  -2  12   5        2.34        3.18      0.97 o 
  -1  12   5        3.07        3.67      1.02 o 
   0  12   5        4.26        2.90      0.91 o 
   1  12   5       74.89       74.39      3.50 o 
   2  12   5       50.70       64.13      3.00 o 
   3  12   5        4.90        6.99      1.12 o 
   4  12   5        1.04        1.76      0.69 o 
   5  12   5      163.48      183.44      4.45 o 
   6  12   5        4.96        5.04      0.49 o 
  -6  13   5      107.64      106.52      1.99 o 
  -5  13   5       14.45       14.81      0.89 o 
  -4  13   5        6.00        5.69      0.66 o 
  -3  13   5       27.62       25.58      1.61 o 
  -2  13   5       77.87       74.82      3.37 o 
  -1  13   5       10.64        9.91      1.31 o 
   0  13   5       10.35        9.14      0.65 o 
   1  13   5       29.11       29.03      1.33 o 
   2  13   5       68.71       64.48      2.76 o 
   3  13   5       16.32       18.51      0.94 o 
   4  13   5      123.31      126.45      2.30 o 
  -4  14   5       83.70      105.03      2.87 o 
  -3  14   5        1.17        2.54      0.63 o 
  -2  14   5        1.64        1.83      0.53 o 
  -1  14   5      108.89      124.60      3.11 o 
  -3 -14   6      103.30      107.96      2.75 o 
  -2 -14   6      358.54      410.83      5.78 o 
  -1 -14   6       14.30       13.54      1.14 o 
   0 -14   6       50.48       50.63      2.03 o 
   1 -14   6       70.01       92.10      1.80 o 
   2 -14   6       83.22       85.87      2.75 o 
   3 -14   6       52.54       50.83      2.09 o 
   4 -14   6        0.00        1.43      0.45 o 
  -5 -13   6        0.04        0.82      0.30 o 
  -4 -13   6       70.04       78.45      2.79 o 
  -3 -13   6       94.46       97.45      3.41 o 
  -2 -13   6      256.85      248.63      5.68 o 
  -1 -13   6      122.97      115.86      3.97 o 
   0 -13   6      371.63      383.52      5.08 o 
   1 -13   6      215.93      213.35      3.64 o 
   2 -13   6       22.48       22.91      2.26 o 
   3 -13   6       17.83       16.40      1.57 o 
   4 -13   6       12.78       16.16      1.49 o 
   5 -13   6      408.11      440.86      4.59 o 
   6 -13   6       48.12       62.39      2.08 o 
  -7 -12   6      277.34      295.73      4.19 o 
  -6 -12   6        2.92        2.30      0.55 o 
  -5 -12   6       24.20       30.35      1.87 o 
  -4 -12   6       28.43       33.04      2.17 o 
  -3 -12   6       12.04       11.70      1.45 o 
  -2 -12   6      227.47      200.60      5.82 o 
  -1 -12   6      804.11      759.43     20.79 o 
   0 -12   6        2.88        2.04      0.55 o 
   1 -12   6      156.05      153.12      3.51 o 
   2 -12   6       50.86       56.55      2.22 o 
   3 -12   6       45.15       43.80      2.81 o 
   4 -12   6        5.15        5.98      1.13 o 
   5 -12   6       68.95       72.24      3.24 o 
   6 -12   6       31.85       35.95      1.46 o 
   7 -12   6        8.26       10.20      0.65 o 
  -8 -11   6        0.66        0.34      0.31 o 
  -7 -11   6       25.22       24.08      1.30 o 
  -6 -11   6      357.49      346.37      4.51 o 
  -5 -11   6       21.49       18.99      1.20 o 
  -4 -11   6       90.39       78.26      2.47 o 
  -3 -11   6       29.89       35.94      2.80 o 
  -2 -11   6      158.26      148.01      5.31 o 
  -1 -11   6       68.21       57.32      2.76 o 
   0 -11   6      100.81      101.82      3.03 o 
   1 -11   6      102.32       94.75      2.94 o 
   2 -11   6      497.29      534.15     13.67 o 
   3 -11   6      145.11      137.92      5.25 o 
   4 -11   6       76.34       89.31      4.18 o 
   5 -11   6      127.06      120.79      4.60 o 
   6 -11   6       66.33       60.79      3.01 o 
   7 -11   6      172.18      180.76      3.23 o 
   8 -11   6       78.07       77.57      1.84 o 
  -8 -10   6       21.72       22.41      1.47 o 
  -7 -10   6      201.26      212.16      3.47 o 
  -6 -10   6      303.00      288.95      4.57 o 
  -5 -10   6      138.94      134.09      3.31 o 
  -4 -10   6       30.47       26.97      1.56 o 
  -3 -10   6        5.96        7.79      1.85 o 
  -2 -10   6       26.20       23.65      2.19 o 
  -1 -10   6      204.03      182.87      3.99 o 
   0 -10   6      240.01      226.89      4.52 o 
   1 -10   6     1386.66     1290.46     10.83 o 
   2 -10   6      901.03      798.76     14.06 o 
   3 -10   6      330.31      339.88     18.99 o 
   4 -10   6      322.35      305.61      7.88 o 
   5 -10   6       64.72       70.87      3.70 o 
   6 -10   6       29.90       27.07      2.20 o 
   7 -10   6      217.90      207.77      4.37 o 
   8 -10   6       14.56       18.58      1.58 o 
   9 -10   6       92.78       88.82      1.81 o 
  -9  -9   6      161.92      172.42      3.55 o 
  -8  -9   6       99.63       95.69      2.48 o 
  -7  -9   6       10.77        5.97      1.13 o 
  -6  -9   6        1.18        2.03      1.32 o 
  -5  -9   6       53.27       46.83      2.03 o 
  -4  -9   6      192.17      165.79      4.90 o 
  -3  -9   6        0.78        0.85      0.47 o 
  -2  -9   6        0.59        1.07      0.49 o 
  -1  -9   6       35.24       37.26      1.67 o 
   0  -9   6     1213.83     1102.63      9.70 o 
   1  -9   6      177.83      169.65      3.59 o 
   2  -9   6       12.60       13.40      1.14 o 
   3  -9   6      391.94      361.35      9.15 o 
   4  -9   6       35.33       33.16      2.64 o 
   5  -9   6      387.90      360.46      8.38 o 
   6  -9   6        1.22        1.46      0.74 o 
   7  -9   6       22.97       24.96      1.47 o 
   8  -9   6      225.06      234.76      6.00 o 
   9  -9   6      133.97      143.55      4.10 o 
  10  -9   6       71.60       77.29      2.29 o 
 -10  -8   6        5.16        4.41      0.70 o 
  -9  -8   6        8.41        7.44      0.94 o 
  -8  -8   6      350.73      336.03      7.45 o 
  -7  -8   6        3.59        3.35      1.03 o 
  -6  -8   6      561.08      500.70     12.27 o 
  -5  -8   6     1446.47     1248.74     14.86 o 
  -4  -8   6      249.60      246.13      4.53 o 
  -3  -8   6      729.13      678.22      7.70 o 
  -2  -8   6        5.29        3.89      0.61 o 
  -1  -8   6      857.03      850.56     10.42 o 
   0  -8   6      490.43      495.95      7.86 o 
   1  -8   6      238.01      224.52      3.93 o 
   2  -8   6      269.55      263.45      4.29 o 
   3  -8   6      325.22      343.28      4.88 o 
   4  -8   6       32.86       40.44      2.44 o 
   5  -8   6        0.18        0.42      0.59 o 
   6  -8   6      193.19      192.04      5.86 o 
   7  -8   6        3.99       12.83      7.22 o 
   8  -8   6      500.61      475.82      9.13 o 
   9  -8   6       90.72       90.00      3.03 o 
  10  -8   6      162.13      172.65      4.17 o 
 -11  -7   6       95.69       95.56      2.53 o 
 -10  -7   6      298.42      290.32      5.96 o 
  -9  -7   6      178.83      193.16      3.54 o 
  -8  -7   6      109.32       98.00      4.23 o 
  -7  -7   6        4.14        3.57      1.03 o 
  -6  -7   6       63.90       47.84      1.97 o 
  -5  -7   6       52.35       49.51      1.87 o 
  -4  -7   6       60.21       63.36      2.06 o 
  -3  -7   6      177.51      183.46     10.06 o 
  -2  -7   6      987.77     1042.93     23.67 o 
  -1  -7   6      261.81      281.53     12.12 o 
   0  -7   6      269.29      262.91     11.67 o 
   1  -7   6       64.26       56.88      5.48 o 
   2  -7   6        0.45        1.05      1.10 o 
   3  -7   6      192.92      186.13     10.14 o 
   4  -7   6        0.19        6.42      2.92 o 
   5  -7   6      237.16      222.85     11.56 o 
   6  -7   6      180.29      189.12      5.70 o 
   7  -7   6     2452.38     2221.70     21.17 o 
   8  -7   6      518.26      525.09     21.54 o 
   9  -7   6       49.25       49.96      3.43 o 
  10  -7   6       86.85       87.82      3.33 o 
  11  -7   6      111.12      120.07      2.97 o 
 -11  -6   6      105.42       93.68      3.05 o 
 -10  -6   6      399.96      401.68     12.79 o 
  -9  -6   6       31.52       33.29      1.84 o 
  -8  -6   6     1213.11     1170.75     34.28 o 
  -7  -6   6        0.40        0.76      0.75 o 
  -6  -6   6        4.90       11.36      1.77 o 
  -5  -6   6       64.79       72.38      2.99 o 
  -4  -6   6      107.34      102.47      4.86 o 
  -3  -6   6      586.46      560.51     16.52 o 
  -2  -6   6      277.33      314.64     12.18 o 
  -1  -6   6       53.54       33.52      4.01 o 
   0  -6   6      719.50      779.90     18.84 o 
   1  -6   6        6.00       10.11      2.24 o 
   2  -6   6      219.26      213.01     10.19 o 
   3  -6   6       12.39       14.04      2.73 o 
   4  -6   6        6.00        3.49      1.48 o 
   5  -6   6        0.02        0.47      0.46 o 
   6  -6   6       19.91       15.27      2.93 o 
   7  -6   6        1.13        0.84      0.63 o 
   8  -6   6       15.64       14.35      1.21 o 
   9  -6   6      101.38      110.45      4.31 o 
  10  -6   6        1.59        1.67      0.67 o 
  11  -6   6       87.92       89.93      2.98 o 
 -12  -5   6      195.81      195.26      3.61 o 
 -11  -5   6       82.53       89.76      4.54 o 
 -10  -5   6        0.22        1.54      0.55 o 
  -9  -5   6       65.00       62.58      2.29 o 
  -8  -5   6      237.63      210.73      3.39 o 
  -7  -5   6       40.85       43.52      1.79 o 
  -6  -5   6        7.75        7.22      1.03 o 
  -5  -5   6       68.57       62.99      5.46 o 
  -4  -5   6       31.04       47.15      4.62 o 
  -3  -5   6      503.22      491.90     14.51 o 
  -2  -5   6     1047.48     1017.68     20.22 o 
  -1  -5   6        1.49        6.95      1.75 o 
   0  -5   6      229.87      274.92     10.37 o 
   1  -5   6      366.43      346.39     11.86 o 
   2  -5   6      584.35      587.70     15.97 o 
   3  -5   6      120.59      121.71      7.54 o 
   4  -5   6      258.33      236.47     10.88 o 
   5  -5   6      219.96      200.67     10.30 o 
   6  -5   6      162.66      169.59      6.06 o 
   7  -5   6      501.09      509.01      9.89 o 
   8  -5   6        1.62        2.59      0.50 o 
   9  -5   6        3.69        4.37      0.97 o 
  10  -5   6        5.81        4.44      0.65 o 
  11  -5   6       73.75       72.24      2.91 o 
 -12  -4   6        6.32        5.23      0.78 o 
 -11  -4   6       19.10       18.48      1.18 o 
 -10  -4   6      256.10      249.92      4.64 o 
  -9  -4   6      150.83      143.75      5.05 o 
  -8  -4   6       75.90       77.14      2.07 o 
  -7  -4   6      677.42      699.56     10.03 o 
  -6  -4   6      150.41      159.83      8.79 o 
  -5  -4   6        3.28        4.93      1.58 o 
  -4  -4   6     1303.50     1329.75     22.53 o 
  -3  -4   6      409.55      491.38     13.31 o 
  -2  -4   6        5.62       15.75      2.34 o 
  -1  -4   6      100.04      136.56      6.75 o 
   0  -4   6      174.30      232.01      8.81 o 
   1  -4   6      163.57      144.78      7.16 o 
   2  -4   6      153.47      198.71      8.76 o 
   3  -4   6        0.01        0.70      0.81 o 
   4  -4   6       61.36       61.10      5.33 o 
   5  -4   6     1011.11      939.05     21.60 o 
   6  -4   6       34.33       33.00      4.27 o 
   7  -4   6       31.16       30.52      1.58 o 
   8  -4   6     2591.08     2327.68     46.03 o 
   9  -4   6      564.86      539.95      7.13 o 
  10  -4   6       38.56       39.31      4.72 o 
  11  -4   6      286.42      313.29     10.46 o 
  12  -4   6      131.18      154.00      3.21 o 
 -12  -3   6       17.63       19.77      1.52 o 
 -11  -3   6      189.58      174.34      3.64 o 
 -10  -3   6     1183.46     1133.94     10.65 o 
  -9  -3   6        5.39        8.13      1.41 o 
  -8  -3   6      413.20      420.67      8.87 o 
  -7  -3   6      268.33      286.44      4.69 o 
  -6  -3   6       76.03       81.52      6.14 o 
  -5  -3   6      342.12      297.05     11.05 o 
  -4  -3   6      679.51      655.07     14.46 o 
  -3  -3   6     2851.65     3039.31     34.04 o 
  -2  -3   6     1735.04     1762.77     15.12 o 
  -1  -3   6     2149.56     2040.42     16.51 o 
   0  -3   6     1449.32     1425.87     19.00 o 
   1  -3   6       19.00       41.84      8.68 o 
   2  -3   6     4338.34     4243.72     38.05 o 
   3  -3   6      755.93      789.34     17.34 o 
   4  -3   6      255.28      294.45     11.19 o 
   5  -3   6        2.10        8.33      2.07 o 
   6  -3   6        0.37        1.97      1.23 o 
   7  -3   6       94.93       98.76      2.51 o 
   8  -3   6       17.94       12.26      1.14 o 
   9  -3   6      258.45      233.53      4.76 o 
  10  -3   6        2.97        8.74      0.92 o 
  11  -3   6       76.79       80.17      2.27 o 
  12  -3   6       63.80       61.20      2.21 o 
 -13  -2   6       34.61       38.68      1.58 o 
 -12  -2   6       37.43       40.72      2.26 o 
 -11  -2   6      166.00      168.22      4.94 o 
 -10  -2   6       36.59       35.89      1.88 o 
  -9  -2   6      144.45      129.38      4.94 o 
  -8  -2   6       41.03       42.96      2.40 o 
  -7  -2   6      107.99       98.99      7.02 o 
  -6  -2   6      335.70      331.94     12.03 o 
  -5  -2   6      329.68      351.99     11.43 o 
  -4  -2   6       73.06      107.50      2.51 o 
  -3  -2   6      316.04      353.61      5.08 o 
  -2  -2   6       16.81       28.04      1.45 o 
  -1  -2   6        1.28        1.08      0.52 o 
   0  -2   6      146.69      153.25      4.33 o 
   1  -2   6       69.93       81.36      3.33 o 
   2  -2   6      338.98      300.87      6.66 o 
   3  -2   6      395.33      446.52     12.51 o 
   4  -2   6       48.84       43.54      4.23 o 
   5  -2   6      911.48      840.60     19.58 o 
   6  -2   6      235.54      209.53     10.35 o 
   7  -2   6      336.55      353.42      5.22 o 
   8  -2   6       12.80       14.24      1.24 o 
   9  -2   6      301.08      299.78      5.45 o 
  10  -2   6      127.86      124.17      3.46 o 
  11  -2   6       95.22       99.92      2.63 o 
 -13  -1   6       18.88       16.97      1.16 o 
 -12  -1   6        8.45        8.28      1.14 o 
 -11  -1   6       18.27       20.15      1.36 o 
 -10  -1   6      729.66      672.22      8.00 o 
  -9  -1   6      747.14      660.00      7.99 o 
  -8  -1   6       25.36       25.86      1.87 o 
  -7  -1   6      686.78      713.07     18.25 o 
  -6  -1   6     1629.98     1588.21     25.77 o 
  -5  -1   6      236.99      212.72      8.68 o 
  -4  -1   6     1877.48     2083.60     59.36 o 
  -3  -1   6      282.57      294.85      5.92 o 
  -2  -1   6      512.26      550.82      7.31 o 
  -1  -1   6      226.72      192.66      5.69 o 
   0  -1   6      398.55      421.81     15.63 o 
   1  -1   6     2094.77     2121.29     16.05 o 
   2  -1   6      326.04      369.60      7.09 o 
   3  -1   6      748.62      747.96      8.79 o 
   4  -1   6      772.43      781.69     12.15 o 
   5  -1   6        8.40        6.01      1.24 o 
   6  -1   6      759.36      666.05     18.35 o 
   7  -1   6       67.35       68.47      2.31 o 
   8  -1   6      314.55      301.79     12.04 o 
   9  -1   6       56.21       59.39      2.47 o 
  10  -1   6        5.73        6.47      0.86 o 
  11  -1   6       30.52       26.75      1.41 o 
  12  -1   6       59.79       65.91      2.22 o 
 -13   0   6       10.35        6.52      0.80 o 
 -12   0   6       15.46       16.29      1.56 o 
 -11   0   6       40.45       42.42      1.93 o 
 -10   0   6      153.74      153.11      3.82 o 
  -9   0   6      939.17      909.91      9.29 o 
  -8   0   6      282.51      289.25      4.68 o 
  -7   0   6       48.04       87.25      6.30 o 
  -6   0   6      626.51      624.99     15.59 o 
  -5   0   6       21.82       26.03      1.96 o 
  -4   0   6     1164.09     1266.13     32.77 o 
  -3   0   6      836.28      945.11     10.40 o 
  -2   0   6        0.65        7.07      5.35 o 
  -1   0   6      201.19      159.14      3.74 o 
   0   0   6     1414.77     1411.27     13.37 o 
   1   0   6      107.24      113.68      2.96 o 
   2   0   6      370.69      368.80      5.70 o 
   3   0   6      270.53      311.24      5.57 o 
   4   0   6       71.70       50.80      2.41 o 
   5   0   6       19.68       19.93      2.16 o 
   6   0   6      103.30      101.61      5.04 o 
   7   0   6      539.12      510.48      5.87 o 
   8   0   6       32.97       33.04      1.98 o 
   9   0   6       24.12       17.28      1.37 o 
  10   0   6       48.34       46.33      2.09 o 
  11   0   6      183.43      193.48      3.72 o 
  12   0   6        3.73        2.95      0.58 o 
 -13   1   6        7.56        4.77      0.74 o 
 -12   1   6        0.15       -0.13      0.64 o 
 -11   1   6        0.08        3.27      0.95 o 
 -10   1   6      328.98      295.29      5.26 o 
  -9   1   6        3.49        8.42      0.98 o 
  -8   1   6      284.93      278.97      6.80 o 
  -7   1   6        0.00        1.07      0.85 o 
  -6   1   6       46.56       45.35      2.74 o 
  -5   1   6      319.64      398.76      7.66 o 
  -4   1   6     1890.00     2190.75     57.69 o 
  -3   1   6      199.83      265.58      5.37 o 
  -2   1   6      357.70      463.98     18.18 o 
  -1   1   6     1817.03     1819.03     10.77 o 
   0   1   6      226.37      192.50      3.47 o 
   1   1   6      150.99      192.31      3.80 o 
   2   1   6     1000.66      941.43      9.07 o 
   3   1   6     3768.25     3875.21    145.37 o 
   4   1   6      134.61      162.35      5.03 o 
   5   1   6      269.58      272.76     10.96 o 
   6   1   6      364.54      422.75     10.34 o 
   7   1   6        0.92        1.84      0.43 o 
   8   1   6      349.59      307.01      5.79 o 
   9   1   6      212.89      206.97      4.60 o 
  10   1   6      349.95      352.60      6.54 o 
  11   1   6       34.77       40.16      2.45 o 
  12   1   6       13.39        9.62      0.93 o 
 -13   2   6       40.89       39.45      1.81 o 
 -12   2   6       32.21       36.13      2.24 o 
 -11   2   6       49.69       50.74      3.03 o 
 -10   2   6      549.44      494.28     35.96 o 
  -9   2   6      114.10      104.21      3.12 o 
  -8   2   6     1593.56     1594.20     27.83 o 
  -7   2   6      974.72     1002.58     20.40 o 
  -6   2   6      128.86      121.97      7.40 o 
  -5   2   6      525.66      602.95      9.54 o 
  -4   2   6     1814.05     2004.26     59.39 o 
  -3   2   6      546.19      544.49     27.01 o 
  -2   2   6        2.22        2.69      0.51 o 
  -1   2   6      253.80      235.53      3.26 o 
   0   2   6       57.16       36.89      1.54 o 
   1   2   6      752.41      827.57     10.06 o 
   2   2   6       46.08       39.64      2.36 o 
   3   2   6     1123.83     1249.50     20.75 o 
   4   2   6     4448.38     4432.39    177.30 o 
   5   2   6       32.15       46.48      4.65 o 
   6   2   6        2.71        6.13      1.95 o 
   7   2   6      104.29      105.51      2.92 o 
   8   2   6      235.78      228.58      4.83 o 
   9   2   6       36.04       31.77      1.82 o 
  10   2   6      134.84      141.43      5.20 o 
  11   2   6      153.05      162.40      4.81 o 
  12   2   6      107.89      121.69      3.02 o 
 -13   3   6       31.87       40.31      1.75 o 
 -12   3   6        9.62       15.12      1.48 o 
 -11   3   6      135.34      129.80      3.93 o 
 -10   3   6       11.20       11.71      1.09 o 
  -9   3   6      164.99      144.11      4.23 o 
  -8   3   6     1278.40     1285.38     10.54 o 
  -7   3   6      167.24      182.05      8.05 o 
  -6   3   6       87.63       96.04      4.12 o 
  -5   3   6      618.76      685.43     21.30 o 
  -4   3   6     2234.66     2482.92     28.94 o 
  -3   3   6     1509.53     1575.60     22.34 o 
  -2   3   6      441.64      455.48     11.58 o 
  -1   3   6        6.95        5.99      0.85 o 
   0   3   6     1959.04     1980.39     30.10 o 
   1   3   6       92.74      113.12      3.89 o 
   2   3   6      328.85      374.63      7.34 o 
   3   3   6     2287.70     2320.96     29.30 o 
   4   3   6      128.97      132.61      7.52 o 
   5   3   6      105.49      113.48      7.35 o 
   6   3   6        0.06        3.42      3.04 o 
   7   3   6       19.49       25.76      1.62 o 
   8   3   6       41.87       28.63      2.63 o 
   9   3   6       20.46       30.21      2.63 o 
  10   3   6       58.31       64.85      3.48 o 
  11   3   6       14.32       19.58      1.66 o 
 -12   4   6      355.62      357.87      6.41 o 
 -11   4   6        0.24        0.00      0.42 o 
 -10   4   6        8.79       12.85      1.14 o 
  -9   4   6        6.45        8.10      1.20 o 
  -8   4   6      387.36      383.52      4.83 o 
  -7   4   6      203.89      196.38      3.13 o 
  -6   4   6        0.00        0.83      1.06 o 
  -5   4   6       50.13       57.57      4.82 o 
  -4   4   6     1143.14     1136.02     20.71 o 
  -3   4   6      177.77      177.12      7.96 o 
  -2   4   6      128.10      142.03      6.79 o 
  -1   4   6     1369.14     1479.53     26.00 o 
   0   4   6      432.71      460.69      9.35 o 
   1   4   6        9.77       12.00      1.36 o 
   2   4   6      588.55      599.30     13.69 o 
   3   4   6      947.06     1004.65     47.51 o 
   4   4   6      493.79      539.58     15.63 o 
   5   4   6       12.41       18.90      3.21 o 
   6   4   6       21.85       17.11      1.20 o 
   7   4   6        2.41        3.49      0.68 o 
   8   4   6      433.31      398.54      9.52 o 
   9   4   6        0.45        1.18      0.74 o 
  10   4   6      119.81      116.39      4.51 o 
  11   4   6       86.80       87.08      3.22 o 
 -12   5   6        4.15        7.10      1.02 o 
 -11   5   6        1.37        2.00      0.52 o 
 -10   5   6       52.58       40.65      1.93 o 
  -9   5   6      244.03      222.95      4.62 o 
  -8   5   6      366.31      328.91      4.56 o 
  -7   5   6     1000.09     1013.49      7.32 o 
  -6   5   6      146.45      180.46      8.96 o 
  -5   5   6      188.26      186.57      9.04 o 
  -4   5   6      292.46      281.71     10.89 o 
  -3   5   6     1290.78     1363.93     23.18 o 
  -2   5   6      731.43      741.09     16.46 o 
  -1   5   6      102.39      107.46      3.81 o 
   0   5   6      199.97      214.69      5.64 o 
   1   5   6     1197.94     1231.02     13.98 o 
   2   5   6        0.01        1.02      0.58 o 
   3   5   6      513.85      509.01     14.95 o 
   4   5   6      381.97      397.95     13.87 o 
   5   5   6       23.18       25.69      1.46 o 
   6   5   6        0.08       -0.06      0.47 o 
   7   5   6      539.11      469.54      9.23 o 
   8   5   6      292.60      293.01      8.04 o 
   9   5   6      417.74      427.96      9.19 o 
  10   5   6        5.42        6.23      1.11 o 
  11   5   6       18.06       20.35      1.43 o 
 -12   6   6        2.30        3.55      0.61 o 
 -11   6   6       61.21       54.46      1.99 o 
 -10   6   6        4.51        6.84      0.91 o 
  -9   6   6      215.54      193.88      4.67 o 
  -8   6   6      872.04      798.81      7.10 o 
  -7   6   6      174.35      146.18      3.12 o 
  -6   6   6      610.74      592.69      7.63 o 
  -5   6   6       35.66       41.44      1.75 o 
  -4   6   6     1948.92     1854.05     29.33 o 
  -3   6   6      178.22      195.75      9.27 o 
  -2   6   6      119.00      144.13      7.66 o 
  -1   6   6      556.77      563.15     14.35 o 
   0   6   6     1205.95     1215.78     41.80 o 
   1   6   6       26.67       40.33     10.40 o 
   2   6   6       14.89       17.38      2.83 o 
   3   6   6      165.65      192.49      9.61 o 
   4   6   6      103.17      123.09      3.07 o 
   5   6   6      183.61      180.26      3.88 o 
   6   6   6      235.76      227.03      4.85 o 
   7   6   6       41.37       45.00      2.15 o 
   8   6   6       48.10       49.34      2.10 o 
   9   6   6      253.20      255.10      6.72 o 
  10   6   6        3.79        7.01      1.08 o 
 -11   7   6        6.63        8.97      1.10 o 
 -10   7   6       34.51       28.00      2.19 o 
  -9   7   6      122.05      132.39      2.73 o 
  -8   7   6        1.05        2.29      0.55 o 
  -7   7   6       42.92       49.17      1.54 o 
  -6   7   6        0.52        6.10      1.75 o 
  -5   7   6       47.66       53.74      1.68 o 
  -4   7   6     2313.52     2076.13     14.30 o 
  -3   7   6      185.28      169.06      9.04 o 
  -2   7   6      590.78      609.76     16.32 o 
  -1   7   6        0.04        1.49      1.10 o 
   0   7   6       79.42       82.64      3.94 o 
   1   7   6       26.17       38.50      4.09 o 
   2   7   6      393.79      413.14      7.45 o 
   3   7   6      166.44      159.22      3.49 o 
   4   7   6      344.91      335.85      5.18 o 
   5   7   6       30.38       29.72      1.78 o 
   6   7   6        0.48        1.56      0.55 o 
   7   7   6      323.86      313.33      5.49 o 
   8   7   6       10.08       12.67      0.85 o 
   9   7   6       89.60       94.01      3.34 o 
 -11   8   6        2.51        1.83      0.54 o 
 -10   8   6       11.79       11.93      1.38 o 
  -9   8   6       22.10       20.09      1.94 o 
  -8   8   6       94.61       88.87      4.31 o 
  -7   8   6       36.68       32.75      1.86 o 
  -6   8   6        0.44        1.55      0.57 o 
  -5   8   6       28.13       32.25      1.44 o 
  -4   8   6      133.48      126.30      2.81 o 
  -3   8   6        1.59        1.29      0.40 o 
  -2   8   6        1.62        2.49      0.84 o 
  -1   8   6      403.09      371.28      5.79 o 
   0   8   6      182.63      194.80      4.14 o 
   1   8   6       92.75       87.03      3.31 o 
   2   8   6      102.79      118.13      7.96 o 
   3   8   6       34.40       33.02      1.80 o 
   4   8   6      488.75      469.54     10.25 o 
   5   8   6      400.17      389.06     11.96 o 
   6   8   6       29.84       34.34      1.87 o 
   7   8   6       89.92       80.34      2.64 o 
   8   8   6        8.05        9.40      0.69 o 
   9   8   6      130.81      146.32      3.14 o 
 -11   9   6       61.10       62.61      1.97 o 
 -10   9   6        5.62        5.98      0.92 o 
  -9   9   6        4.19        2.27      0.78 o 
  -8   9   6       14.85       21.53      2.06 o 
  -7   9   6      586.94      527.20     10.47 o 
  -6   9   6     1094.22     1171.07     13.87 o 
  -5   9   6       66.33       63.11      3.41 o 
  -4   9   6       61.72       59.46      3.38 o 
  -3   9   6       12.50        9.84      1.46 o 
  -2   9   6       49.23       42.25      2.90 o 
  -1   9   6      211.72      182.21      5.95 o 
   0   9   6        0.00        0.38      0.41 o 
   1   9   6       26.73       20.36      1.43 o 
   2   9   6       84.24       63.98      2.53 o 
   3   9   6       60.32       66.62      2.54 o 
   4   9   6       17.58       16.95      2.08 o 
   5   9   6      134.05      148.29      5.63 o 
   6   9   6        0.31        0.29      0.68 o 
   7   9   6       66.31       72.11      2.33 o 
   8   9   6        7.68        9.46      1.05 o 
 -10  10   6        8.67       13.30      1.05 o 
  -9  10   6        0.44        1.37      0.58 o 
  -8  10   6       20.11       15.31      1.62 o 
  -7  10   6      102.84       97.94      4.28 o 
  -6  10   6      396.16      395.42     18.31 o 
  -5  10   6      248.37      254.15      6.78 o 
  -4  10   6      112.60       98.22      4.39 o 
  -3  10   6      229.64      198.82      6.32 o 
  -2  10   6        7.02       10.76      1.56 o 
  -1  10   6       81.38       75.65      3.93 o 
   0  10   6       56.76       51.33      2.22 o 
   1  10   6      340.53      315.95      5.52 o 
   2  10   6        5.59        6.91      0.88 o 
   3  10   6        0.33        2.53      2.26 o 
   4  10   6      372.11      354.49      8.58 o 
   5  10   6      490.49      486.82      9.62 o 
   6  10   6      101.61       99.05      3.99 o 
   7  10   6       30.41       28.94      1.87 o 
   8  10   6       49.93       62.80      1.97 o 
  -9  11   6       28.90       37.92      1.74 o 
  -8  11   6      109.14      118.05      3.71 o 
  -7  11   6       70.99       73.54      2.42 o 
  -6  11   6       82.51       89.09      3.62 o 
  -5  11   6       72.03       64.99      2.71 o 
  -4  11   6        6.77        6.15      1.20 o 
  -3  11   6        9.08        9.91      1.47 o 
  -2  11   6       13.01       10.06      1.52 o 
  -1  11   6       55.43       56.26      3.37 o 
   0  11   6      186.25      175.94      3.96 o 
   1  11   6        0.03        1.01      0.49 o 
   2  11   6        4.07        3.74      0.68 o 
   3  11   6       39.60       41.14      1.92 o 
   4  11   6        1.61        2.22      0.89 o 
   5  11   6        0.12        0.42      0.44 o 
   6  11   6        1.11        0.74      0.57 o 
   7  11   6      107.77      117.70      2.81 o 
  -8  12   6       42.35       46.61      1.73 o 
  -7  12   6       85.59       90.40      2.03 o 
  -6  12   6        0.41        0.67      0.41 o 
  -5  12   6      199.67      216.75      3.87 o 
  -4  12   6       10.12       10.51      0.98 o 
  -3  12   6      449.25      439.27      8.60 o 
  -2  12   6      471.62      444.61      8.78 o 
  -1  12   6        0.36        0.76      0.63 o 
   0  12   6       81.68       81.84      3.69 o 
   1  12   6       21.96       17.33      1.68 o 
   2  12   6       34.15       35.95      2.16 o 
   3  12   6       17.18       20.05      1.68 o 
   4  12   6       24.60       25.21      1.76 o 
   5  12   6       36.85       43.02      1.99 o 
  -6  13   6       42.37       52.09      1.89 o 
  -5  13   6        1.71        2.88      0.44 o 
  -4  13   6       12.01       14.31      1.16 o 
  -3  13   6      116.92      121.85      2.65 o 
  -2  13   6        0.98        0.73      0.41 o 
  -1  13   6       36.89       42.75      2.42 o 
   0  13   6       15.20       14.49      0.94 o 
   1  13   6       26.92       25.74      1.16 o 
   2  13   6      235.14      265.57      5.05 o 
   3  13   6      341.49      351.69     20.05 o 
   4  13   6        0.18        0.56      0.37 o 
  -3  14   6        0.00        0.62      0.39 o 
  -2  14   6        2.69        2.54      0.55 o 
  -2 -14   7        3.42        1.86      0.50 o 
  -1 -14   7        0.18        0.69      0.41 o 
   0 -14   7       28.80       27.02      1.37 o 
   2 -14   7        6.74        6.76      0.75 o 
   3 -14   7       24.15       26.85      1.35 o 
  -5 -13   7       25.00       33.59      0.99 o 
  -4 -13   7        5.70        5.24      0.52 o 
  -3 -13   7       35.43       47.76      2.28 o 
  -2 -13   7        0.18        0.09      0.52 o 
  -1 -13   7      210.21      206.65      5.04 o 
   0 -13   7      465.70      505.50      7.31 o 
   1 -13   7        0.38        0.64      0.34 o 
   2 -13   7        0.05        2.17      1.45 o 
   3 -13   7       48.02       46.64      2.41 o 
   4 -13   7        5.43        7.36      0.62 o 
   5 -13   7       17.18       18.44      0.91 o 
  -6 -12   7        0.39        2.19      0.47 o 
  -5 -12   7      270.72      258.45      4.99 o 
  -4 -12   7        0.15        0.62      0.62 o 
  -3 -12   7       38.07       32.10      2.20 o 
  -2 -12   7      130.34      120.44      4.35 o 
  -1 -12   7       10.76       12.98      1.00 o 
   0 -12   7      159.13      139.37      3.23 o 
   1 -12   7      144.02      137.69      3.23 o 
   2 -12   7        1.09        1.25      0.48 o 
   3 -12   7        0.67        1.31      0.70 o 
   4 -12   7      129.94      147.37      4.72 o 
   5 -12   7       53.77       53.46      3.43 o 
   6 -12   7       34.60       39.44      1.31 o 
   7 -12   7      169.71      209.42      3.88 o 
  -7 -11   7        0.12        0.75      0.47 o 
  -6 -11   7        1.00        0.62      0.45 o 
  -5 -11   7        7.81       11.24      1.27 o 
  -4 -11   7       87.74       76.54      3.43 o 
  -3 -11   7      179.39      153.81      5.12 o 
  -2 -11   7      427.84      375.65      8.22 o 
  -1 -11   7      164.28      159.19      4.54 o 
   0 -11   7      125.41      124.64      3.28 o 
   1 -11   7      122.92      125.15      3.32 o 
   2 -11   7       95.79      109.91      3.08 o 
   3 -11   7       27.50       28.78      1.75 o 
   4 -11   7      798.25      764.61     11.72 o 
   5 -11   7       98.01      107.46      4.18 o 
   6 -11   7        9.27        8.64      0.81 o 
   7 -11   7      219.92      227.49      3.38 o 
   8 -11   7       62.47       72.94      2.27 o 
  -8 -10   7       11.81       12.16      1.07 o 
  -7 -10   7        8.99        8.86      1.12 o 
  -6 -10   7        7.29        8.87      0.83 o 
  -5 -10   7        2.02        2.60      0.58 o 
  -4 -10   7       20.84       17.09      1.23 o 
  -3 -10   7       24.88       23.17      1.43 o 
  -2 -10   7      206.05      190.15      6.05 o 
  -1 -10   7       23.10       20.82      1.40 o 
   0 -10   7       10.71        7.25      0.90 o 
   1 -10   7       35.20       35.41      1.84 o 
   2 -10   7      413.24      381.52      5.89 o 
   3 -10   7       59.06       63.91      3.06 o 
   4 -10   7      151.67      144.58      5.36 o 
   5 -10   7       34.26       26.47      2.26 o 
   6 -10   7       20.05       24.64      1.43 o 
   7 -10   7      134.81      139.41      2.94 o 
   8 -10   7      194.43      200.77      3.13 o 
  -9  -9   7      103.48       99.78      2.60 o 
  -8  -9   7      164.82      146.09      4.04 o 
  -7  -9   7       35.18       33.48      2.37 o 
  -6  -9   7      125.65      122.95      3.06 o 
  -5  -9   7       22.29       17.41      1.24 o 
  -4  -9   7      253.06      227.33      4.42 o 
  -3  -9   7      552.08      489.04     14.59 o 
  -2  -9   7        0.17        1.04      0.45 o 
  -1  -9   7      316.54      305.68      5.54 o 
   0  -9   7       95.67       76.08      2.60 o 
   1  -9   7      131.96      109.75      3.14 o 
   2  -9   7     1079.63      985.18     15.95 o 
   3  -9   7      307.42      300.33      8.25 o 
   4  -9   7       42.35       48.86      3.19 o 
   5  -9   7       45.93       36.35      2.70 o 
   6  -9   7       43.12       44.31      1.99 o 
   7  -9   7        4.39        4.05      0.63 o 
   8  -9   7        2.70        2.71      0.52 o 
   9  -9   7        0.73        0.79      0.30 o 
 -10  -8   7        7.22        7.00      0.84 o 
  -9  -8   7       11.07       13.19      1.16 o 
  -8  -8   7       37.98       32.00      2.10 o 
  -7  -8   7        0.82        2.14      0.88 o 
  -6  -8   7      192.80      181.59      3.82 o 
  -5  -8   7      305.31      256.93      4.64 o 
  -4  -8   7      272.72      271.45      4.78 o 
  -3  -8   7      274.44      262.65      4.37 o 
  -2  -8   7        0.01        1.42      0.49 o 
  -1  -8   7      265.11      260.29      4.26 o 
   0  -8   7      385.51      368.69      5.15 o 
   1  -8   7      304.31      279.69      4.53 o 
   2  -8   7      632.88      592.23      6.62 o 
   3  -8   7       59.74       56.45      2.06 o 
   4  -8   7      594.13      530.62     10.18 o 
   5  -8   7       18.42       22.60      2.17 o 
   6  -8   7     1127.29     1092.59     26.84 o 
   7  -8   7       14.11       17.50      1.24 o 
   8  -8   7      130.31      128.54      3.58 o 
   9  -8   7       10.99       10.88      0.82 o 
  10  -8   7      111.61      107.56      2.63 o 
 -11  -7   7       36.19       41.49      1.61 o 
 -10  -7   7       34.75       38.01      2.12 o 
  -9  -7   7      126.43      127.36      3.79 o 
  -8  -7   7        4.98        4.52      0.95 o 
  -7  -7   7       62.97       53.60      3.21 o 
  -6  -7   7       31.19       20.31      2.03 o 
  -5  -7   7      379.19      371.42      5.48 o 
  -4  -7   7      283.31      255.31      4.51 o 
  -3  -7   7        6.08        8.30      0.77 o 
  -2  -7   7      736.59      732.80     20.19 o 
  -1  -7   7      233.44      248.65     11.70 o 
   0  -7   7       66.12       59.63      5.76 o 
   1  -7   7      159.39      150.56      9.22 o 
   2  -7   7        5.21        8.12      1.09 o 
   3  -7   7      210.33      189.28      4.35 o 
   4  -7   7       53.55       53.91      2.79 o 
   5  -7   7       32.04       28.80      2.35 o 
   6  -7   7      105.88      115.10      3.25 o 
   7  -7   7        6.34        8.13      1.61 o 
   8  -7   7      233.29      220.01      3.48 o 
   9  -7   7        6.19        8.33      0.64 o 
  10  -7   7       30.93       27.30      1.63 o 
 -11  -6   7       25.77       24.55      1.53 o 
 -10  -6   7       17.13       16.53      1.61 o 
  -9  -6   7       92.33      100.76      2.53 o 
  -8  -6   7      101.46      101.14      2.50 o 
  -7  -6   7      399.73      369.88      8.36 o 
  -6  -6   7       59.25       50.82      3.08 o 
  -5  -6   7       45.49       45.88      1.75 o 
  -4  -6   7      343.19      344.66      6.38 o 
  -3  -6   7       18.88       21.62      3.35 o 
  -2  -6   7        8.74        5.86      1.88 o 
  -1  -6   7      268.12      242.21     10.82 o 
   0  -6   7        2.52        4.58      1.58 o 
   1  -6   7       34.63       43.35      4.73 o 
   2  -6   7      560.51      582.53     17.52 o 
   3  -6   7      270.17      270.08     12.22 o 
   4  -6   7      185.64      200.53     13.07 o 
   5  -6   7       17.56       17.54      1.56 o 
   6  -6   7       37.45       33.78      1.75 o 
   7  -6   7       29.84       35.55      2.60 o 
   8  -6   7      227.81      229.34      3.68 o 
   9  -6   7       26.29       29.57      1.23 o 
  10  -6   7      179.84      187.09      7.35 o 
 -12  -5   7        1.95        2.88      0.49 o 
 -11  -5   7        1.71        2.87      0.72 o 
 -10  -5   7      113.37      126.54      4.80 o 
  -9  -5   7        6.96        8.31      0.83 o 
  -8  -5   7      149.05      141.94      2.80 o 
  -7  -5   7      551.88      543.10      8.22 o 
  -6  -5   7     1447.59     1417.50     70.04 o 
  -5  -5   7      467.21      449.93     34.63 o 
  -4  -5   7       26.65       20.12      3.09 o 
  -3  -5   7      317.34      380.30     12.97 o 
  -2  -5   7       98.04      108.63      6.82 o 
  -1  -5   7      177.13      186.03      8.84 o 
   0  -5   7       71.44       67.12      5.37 o 
   1  -5   7      311.51      301.34     11.64 o 
   2  -5   7     1241.97     1161.49     23.70 o 
   3  -5   7      133.84      117.43      7.74 o 
   4  -5   7      642.75      583.71     17.83 o 
   5  -5   7      988.97     1037.75     52.89 o 
   6  -5   7      194.93      160.14      8.17 o 
   7  -5   7      145.28      144.20      9.00 o 
   8  -5   7      193.41      205.98      3.55 o 
   9  -5   7        3.07        2.63      0.57 o 
  10  -5   7      157.31      162.72      3.24 o 
  11  -5   7      198.93      215.93      4.12 o 
 -12  -4   7       84.13       82.24      2.62 o 
 -11  -4   7      143.51      134.84      4.23 o 
 -10  -4   7      304.97      304.38      7.79 o 
  -9  -4   7      148.45      151.91      5.09 o 
  -8  -4   7     1137.84     1101.32     22.56 o 
  -7  -4   7       65.42       77.56      1.95 o 
  -6  -4   7      280.52      282.50     17.21 o 
  -5  -4   7       58.64       38.83      4.26 o 
  -4  -4   7      389.73      441.51     13.22 o 
  -3  -4   7       57.00       73.86      5.29 o 
  -2  -4   7       58.13       89.55      5.72 o 
  -1  -4   7     2596.59     2627.60     30.68 o 
   0  -4   7       16.01       19.91      2.79 o 
   1  -4   7        0.04        7.59      1.87 o 
   2  -4   7      782.18      812.29     18.65 o 
   3  -4   7     2163.69     2175.48     31.88 o 
   4  -4   7     1904.52     1789.65     30.08 o 
   5  -4   7        6.56        5.31      1.87 o 
   6  -4   7      201.15      173.00      9.93 o 
   7  -4   7      343.62      347.59      5.52 o 
   8  -4   7      214.61      230.84      7.46 o 
   9  -4   7        0.50        0.55      0.44 o 
  10  -4   7        6.37        5.78      0.73 o 
  11  -4   7      163.74      183.41      2.89 o 
 -12  -3   7       14.23       13.67      1.24 o 
 -11  -3   7        3.38        3.59      0.90 o 
 -10  -3   7       10.87       15.13      1.25 o 
  -9  -3   7      299.11      274.76      7.04 o 
  -8  -3   7      237.63      257.01     14.66 o 
  -7  -3   7      345.26      356.65      4.84 o 
  -6  -3   7       31.64       29.70      3.75 o 
  -5  -3   7      173.75      183.04      8.90 o 
  -4  -3   7      732.82      815.18     16.53 o 
  -3  -3   7        0.59        3.38      1.83 o 
  -2  -3   7     1136.24     1216.50     13.44 o 
  -1  -3   7      210.54      193.30      5.44 o 
   0  -3   7     1106.61     1074.15     13.12 o 
   1  -3   7      300.84      296.43      7.13 o 
   2  -3   7      439.70      440.33     12.98 o 
   3  -3   7       81.23       75.60      5.71 o 
   4  -3   7       53.11       77.88      6.08 o 
   5  -3   7      132.67      141.83      8.55 o 
   6  -3   7       10.47       14.71      1.75 o 
   7  -3   7        0.10        1.00      0.47 o 
   8  -3   7      659.40      659.77     42.08 o 
   9  -3   7      152.18      128.81      4.45 o 
  10  -3   7      121.50      120.62      3.08 o 
  11  -3   7       35.74       42.53      1.52 o 
 -13  -2   7       43.45       44.30      1.57 o 
 -12  -2   7      130.47      127.30      3.77 o 
 -11  -2   7      131.74      132.05      4.56 o 
 -10  -2   7      168.41      154.30      6.20 o 
  -9  -2   7      256.25      260.04      5.05 o 
  -8  -2   7      366.60      343.67      7.78 o 
  -7  -2   7      129.65      141.27      3.01 o 
  -6  -2   7        8.46       15.61      2.75 o 
  -5  -2   7      265.53      241.62      9.73 o 
  -4  -2   7      244.84      304.20      7.23 o 
  -3  -2   7       55.05       50.81      2.11 o 
  -2  -2   7     1100.58     1226.26     12.67 o 
  -1  -2   7     1820.62     1821.82     15.64 o 
   0  -2   7      560.73      494.44      8.43 o 
   1  -2   7      275.10      318.73      7.04 o 
   2  -2   7      110.87      129.31     12.20 o 
   3  -2   7      697.02      679.31     16.34 o 
   4  -2   7      635.17      647.23     17.00 o 
   5  -2   7      163.87      150.38      8.69 o 
   6  -2   7        0.60        6.85      0.76 o 
   7  -2   7      344.59      335.54      8.15 o 
   8  -2   7      441.47      417.35     22.43 o 
   9  -2   7       32.86       29.86      1.72 o 
  10  -2   7        2.29        3.84      0.69 o 
  11  -2   7       34.99       29.20      1.32 o 
 -13  -1   7       55.34       66.01      2.08 o 
 -12  -1   7       44.33       49.48      2.46 o 
 -11  -1   7       11.74       13.55      1.59 o 
 -10  -1   7      146.27      137.77      3.80 o 
  -9  -1   7      198.63      198.81      4.41 o 
  -8  -1   7      442.51      427.42      7.49 o 
  -7  -1   7       25.17       25.17      2.13 o 
  -6  -1   7       82.78       76.94      5.85 o 
  -5  -1   7        6.05        6.70      1.70 o 
  -4  -1   7      380.19      507.86     19.43 o 
  -3  -1   7     1234.55     1435.02     53.08 o 
  -2  -1   7     1628.39     1766.34     14.17 o 
  -1  -1   7        8.28       16.71      1.45 o 
   0  -1   7      288.35      329.20      5.42 o 
   1  -1   7      901.30      986.98     11.84 o 
   2  -1   7     3270.52     3400.34     23.23 o 
   3  -1   7       82.70       98.26      4.17 o 
   4  -1   7      393.26      376.00     12.68 o 
   5  -1   7        0.71        4.59      1.70 o 
   6  -1   7       21.36       21.43      1.79 o 
   7  -1   7     1056.24     1043.30     12.66 o 
   8  -1   7       53.46       54.60      3.19 o 
   9  -1   7        3.66        4.97      1.52 o 
  10  -1   7       62.23       67.19      2.38 o 
  11  -1   7       27.09       26.32      1.89 o 
 -13   0   7        1.32        1.91      0.51 o 
 -12   0   7        5.78        6.74      1.01 o 
 -11   0   7        1.15        2.85      0.92 o 
 -10   0   7       21.93       23.15      2.19 o 
  -9   0   7        0.48        1.22      0.46 o 
  -8   0   7      160.22      165.29      4.37 o 
  -7   0   7      145.03      160.53      4.34 o 
  -6   0   7      116.66      112.21      6.73 o 
  -5   0   7       86.42      112.91      4.24 o 
  -4   0   7      120.71      111.46      5.23 o 
  -3   0   7      195.52      222.78      5.38 o 
  -2   0   7      358.05      407.45      6.34 o 
  -1   0   7      436.72      505.15      7.34 o 
   0   0   7      423.03      466.88     16.94 o 
   1   0   7       47.06       59.66      2.33 o 
   2   0   7      905.23      944.45      9.83 o 
   3   0   7       17.80       40.50      2.56 o 
   4   0   7       36.07       38.86      2.25 o 
   5   0   7        8.21       14.52      1.92 o 
   6   0   7     1000.52      995.79     10.84 o 
   7   0   7      180.64      171.91      5.18 o 
   8   0   7      195.18      188.36      9.61 o 
   9   0   7       11.58        9.33      1.92 o 
  10   0   7       31.75       38.25      2.80 o 
  11   0   7        1.34        2.13      0.72 o 
 -13   1   7      128.02      138.37      3.14 o 
 -12   1   7      216.21      210.85      5.17 o 
 -11   1   7       97.98      107.57      4.27 o 
 -10   1   7       87.39       79.85      3.95 o 
  -9   1   7        2.60        1.96      0.69 o 
  -8   1   7        5.66        7.61      0.70 o 
  -7   1   7       63.96       72.43      1.88 o 
  -6   1   7        4.18        6.67      1.18 o 
  -5   1   7      126.90      146.97      4.87 o 
  -4   1   7      194.12      208.24      5.44 o 
  -3   1   7        3.31       13.70     10.07 o 
  -2   1   7      738.09      850.87     44.70 o 
  -1   1   7     1975.15     2172.28     32.62 o 
   0   1   7     1501.03     1539.11     13.25 o 
   1   1   7      142.59      134.90      3.47 o 
   2   1   7      712.48      743.64     10.65 o 
   3   1   7     1810.88     1889.76     24.20 o 
   4   1   7     1133.83     1208.47     19.48 o 
   5   1   7       59.19       55.02      3.67 o 
   6   1   7      570.12      614.26      8.32 o 
   7   1   7      791.90      724.70     18.26 o 
   8   1   7       90.97       85.90      3.31 o 
   9   1   7      482.71      455.98     15.69 o 
  10   1   7       54.69       49.53      3.05 o 
  11   1   7        0.25        0.57      0.68 o 
 -13   2   7        1.49        1.73      0.48 o 
 -12   2   7       12.75       13.81      1.39 o 
 -11   2   7       82.10       75.52      3.58 o 
 -10   2   7        1.18        1.34      0.79 o 
  -9   2   7      236.09      222.94     11.36 o 
  -8   2   7       21.43       28.94      3.49 o 
  -7   2   7      109.54      137.87      3.08 o 
  -6   2   7      628.73      634.86     26.33 o 
  -5   2   7      452.66      531.76     27.01 o 
  -4   2   7       36.10       28.03      3.13 o 
  -3   2   7      349.42      356.13     10.79 o 
  -2   2   7      779.09      822.35     16.07 o 
  -1   2   7     2297.79     2370.48     41.26 o 
   0   2   7      167.74      200.88      6.37 o 
   1   2   7     2350.15     2387.20     14.59 o 
   2   2   7      190.15      212.80      4.69 o 
   3   2   7     2539.60     2437.53     30.73 o 
   4   2   7      240.56      213.73     10.88 o 
   5   2   7     1412.13     1422.77     26.61 o 
   6   2   7        4.91        9.17      1.24 o 
   7   2   7      252.48      231.32      7.11 o 
   8   2   7      438.87      436.89     12.18 o 
   9   2   7        1.11        0.55      0.73 o 
  10   2   7       39.55       39.32      2.70 o 
  11   2   7        0.10       -0.29      0.58 o 
 -13   3   7       19.52       14.23      0.97 o 
 -12   3   7        0.06        0.56      0.54 o 
 -11   3   7        5.50        7.53      1.19 o 
 -10   3   7       56.75       66.40      4.69 o 
  -9   3   7       21.51       17.34      1.04 o 
  -8   3   7        4.55        8.78      0.78 o 
  -7   3   7       73.45       77.59      1.70 o 
  -6   3   7      170.10      159.10      7.90 o 
  -5   3   7      113.48      114.17      6.60 o 
  -4   3   7      196.87      198.94      8.60 o 
  -3   3   7      655.42      717.54     15.89 o 
  -2   3   7      511.95      566.22     13.83 o 
  -1   3   7     1548.66     1744.28     14.35 o 
   0   3   7       58.53       51.48      2.67 o 
   1   3   7      561.50      611.10      9.61 o 
   2   3   7        2.28        6.24      3.55 o 
   3   3   7      432.16      405.88     12.88 o 
   4   3   7     2233.05     2203.73     32.04 o 
   5   3   7       50.28       40.12      4.54 o 
   6   3   7      275.03      306.17      6.77 o 
   7   3   7      293.53      255.06      7.59 o 
   8   3   7       63.04       52.64      3.50 o 
   9   3   7      107.93      103.70      4.65 o 
  10   3   7        4.10        3.12      0.93 o 
  11   3   7       49.45       58.60      2.60 o 
 -12   4   7        8.55       12.76      1.23 o 
 -11   4   7        0.48        1.32      0.42 o 
 -10   4   7       50.01       42.11      1.51 o 
  -9   4   7      144.89      149.65      3.01 o 
  -8   4   7      313.82      286.05      4.19 o 
  -7   4   7      287.14      297.64      4.93 o 
  -6   4   7     1212.23     1232.33     57.71 o 
  -5   4   7       62.91       41.30      4.23 o 
  -4   4   7      103.06      109.73      6.68 o 
  -3   4   7      564.23      616.64     15.33 o 
  -2   4   7      489.15      576.45     14.38 o 
  -1   4   7      605.11      623.61     10.12 o 
   0   4   7      595.04      620.87     11.06 o 
   1   4   7      266.71      297.81      6.95 o 
   2   4   7      146.50      158.45      5.27 o 
   3   4   7      681.74      697.51     17.34 o 
   4   4   7      157.89      172.68      9.18 o 
   5   4   7        9.32       10.87      2.18 o 
   6   4   7      213.20      217.64      4.65 o 
   7   4   7      203.26      209.34      9.24 o 
   8   4   7      159.79      154.08      5.80 o 
   9   4   7       26.99       30.41      2.49 o 
  10   4   7       53.95       61.95      3.12 o 
  11   4   7        0.83        0.30      0.45 o 
 -12   5   7       13.87       13.87      1.19 o 
 -11   5   7       85.16      103.07      2.51 o 
 -10   5   7        6.17        9.50      0.75 o 
  -9   5   7       14.16        7.48      0.74 o 
  -8   5   7        6.05        6.55      0.71 o 
  -7   5   7        5.41        4.86      0.77 o 
  -6   5   7       20.57       17.71      1.19 o 
  -5   5   7      508.26      479.75     14.81 o 
  -4   5   7      519.10      505.02     15.02 o 
  -3   5   7     1035.24     1009.05     20.63 o 
  -2   5   7      126.95      143.65      7.55 o 
  -1   5   7       74.57       64.82      4.94 o 
   0   5   7       13.74       15.67      3.32 o 
   1   5   7        3.59        4.06      0.91 o 
   2   5   7       99.36      124.68      6.03 o 
   3   5   7      244.50      265.30     11.13 o 
   4   5   7     1295.84     1331.58     25.88 o 
   5   5   7       55.63       50.39      2.06 o 
   6   5   7        2.45        1.95      0.57 o 
   7   5   7        3.02        3.23      0.71 o 
   8   5   7       41.13       43.72      3.06 o 
   9   5   7        0.20        0.09      0.77 o 
  10   5   7        0.62        1.25      0.60 o 
  11   5   7        0.87        2.75      0.53 o 
 -11   6   7       25.72       29.56      1.46 o 
 -10   6   7       45.91       50.53      1.55 o 
  -9   6   7       51.19       59.78      1.86 o 
  -8   6   7       21.46       19.92      1.39 o 
  -7   6   7      174.59      154.35      3.69 o 
  -6   6   7      805.21      788.08      7.91 o 
  -5   6   7     3362.31     3141.54     15.60 o 
  -4   6   7      614.16      620.83      6.72 o 
  -3   6   7       11.40       15.50      2.79 o 
  -2   6   7        0.68        7.09      1.85 o 
  -1   6   7      371.83      354.46     11.99 o 
   0   6   7        9.94       13.75      1.59 o 
   1   6   7       80.68       85.80      4.03 o 
   2   6   7     2160.57     2101.23     30.73 o 
   3   6   7      250.83      254.82      4.38 o 
   4   6   7      143.97      129.52      3.21 o 
   5   6   7      170.51      177.13      4.22 o 
   6   6   7      201.91      200.55      4.54 o 
   7   6   7       15.87       19.11      1.82 o 
   8   6   7      230.97      248.00      7.01 o 
   9   6   7       16.42       20.49      1.82 o 
  10   6   7        0.34        1.12      0.53 o 
 -11   7   7       13.59       20.98      1.45 o 
 -10   7   7      118.52       97.09      3.75 o 
  -9   7   7       30.34       24.24      1.45 o 
  -8   7   7       14.37       11.64      0.91 o 
  -7   7   7      886.91      786.72      8.96 o 
  -6   7   7        3.66        4.33      0.77 o 
  -5   7   7      712.13      654.78      7.99 o 
  -4   7   7       58.02       58.69      1.82 o 
  -3   7   7        0.33        3.76      0.52 o 
  -2   7   7      139.78      132.57      2.59 o 
  -1   7   7      174.12      184.25      4.81 o 
   0   7   7      608.64      627.22     22.83 o 
   1   7   7       40.77       48.61      1.92 o 
   2   7   7      102.79      106.63      2.91 o 
   3   7   7       77.50       85.01      2.64 o 
   4   7   7      400.17      354.68      8.92 o 
   5   7   7      109.75      105.77      4.37 o 
   6   7   7      849.16      791.51     13.37 o 
   7   7   7       33.56       35.54      1.81 o 
   8   7   7        6.28        4.88      0.54 o 
   9   7   7       26.11       30.92      1.93 o 
 -11   8   7        3.28        4.66      0.65 o 
 -10   8   7       65.62       66.90      2.89 o 
  -9   8   7        0.96        1.63      0.70 o 
  -8   8   7      192.14      184.63      5.98 o 
  -7   8   7      630.73      567.01      9.08 o 
  -6   8   7      200.61      199.97      4.47 o 
  -5   8   7      271.69      242.54      5.40 o 
  -4   8   7      175.28      157.50      3.19 o 
  -3   8   7       53.28       43.08      1.58 o 
  -2   8   7      320.76      320.36      4.46 o 
  -1   8   7      155.02      152.52      3.81 o 
   0   8   7        1.02        0.52      0.38 o 
   1   8   7        8.64        9.69      1.04 o 
   2   8   7       65.30       64.31      2.56 o 
   3   8   7      166.50      181.53      5.03 o 
   4   8   7      367.69      325.22      8.58 o 
   5   8   7       16.87       22.22      1.49 o 
   6   8   7       42.60       45.97      2.04 o 
   7   8   7       10.84       10.93      0.98 o 
   8   8   7       26.87       27.35      1.02 o 
 -10   9   7       11.57       16.27      1.30 o 
  -9   9   7        5.52        7.66      1.15 o 
  -8   9   7        6.39        7.26      1.23 o 
  -7   9   7       26.16       31.96      2.60 o 
  -6   9   7        0.06        0.51      0.55 o 
  -5   9   7      550.98      513.83      9.57 o 
  -4   9   7       28.28       25.42      2.26 o 
  -3   9   7       19.26       14.27      1.75 o 
  -2   9   7      287.38      253.24      7.11 o 
  -1   9   7       76.95       67.63      3.73 o 
   0   9   7      111.19      114.38      3.91 o 
   1   9   7      552.03      511.21      7.11 o 
   2   9   7       14.82       13.72      1.22 o 
   3   9   7       13.49       13.92      1.21 o 
   4   9   7       22.28       20.64      2.22 o 
   5   9   7       68.85       62.05      3.60 o 
   6   9   7       22.07       29.23      2.33 o 
   7   9   7       20.71       24.17      1.29 o 
   8   9   7        0.09       -0.01      0.38 o 
  -9  10   7       81.74       79.03      2.89 o 
  -8  10   7       37.48       38.93      2.40 o 
  -7  10   7       16.08       16.17      1.77 o 
  -6  10   7      181.94      183.54      6.87 o 
  -5  10   7       40.79       39.67      2.66 o 
  -4  10   7       51.62       49.42      3.10 o 
  -3  10   7       13.32       13.45      1.72 o 
  -2  10   7      134.13      109.47      4.70 o 
  -1  10   7       34.98       26.47      2.34 o 
   0  10   7       45.25       42.90      2.16 o 
   1  10   7        0.27        5.38      3.11 o 
   2  10   7       36.03       34.34      1.81 o 
   3  10   7       12.31       11.47      1.06 o 
   4  10   7        0.08        0.07      0.72 o 
   5  10   7       25.47       28.86      2.31 o 
   6  10   7        7.60        6.22      1.04 o 
   7  10   7       89.91       86.59      2.82 o 
  -8  11   7       20.21       17.07      1.37 o 
  -7  11   7       46.87       50.25      1.71 o 
  -6  11   7      252.86      271.69     10.53 o 
  -5  11   7       24.10       27.05      1.54 o 
  -4  11   7       60.91       60.83      3.25 o 
  -3  11   7      253.41      227.66      6.45 o 
  -2  11   7       84.38       69.91      3.67 o 
  -1  11   7      222.67      211.26      6.28 o 
   0  11   7      254.40      227.75      6.67 o 
   1  11   7        0.18        0.98      0.65 o 
   2  11   7       29.28       33.55      2.13 o 
   3  11   7      156.30      156.49      6.13 o 
   4  11   7       41.86       37.13      2.45 o 
   5  11   7       92.92       99.93      2.53 o 
   6  11   7      105.87      107.65      3.09 o 
  -7  12   7       25.82       34.95      1.73 o 
  -6  12   7       33.77       35.51      1.39 o 
  -5  12   7       20.50       22.78      1.22 o 
  -4  12   7      531.43      533.54      6.18 o 
  -3  12   7       66.90       68.89      3.29 o 
  -2  12   7      145.91      142.33      4.78 o 
  -1  12   7      209.56      211.76      5.80 o 
   0  12   7      147.34      151.82      4.80 o 
   1  12   7       30.99       29.13      2.03 o 
   2  12   7      516.90      595.99      7.98 o 
   3  12   7       63.19       70.39      2.81 o 
   4  12   7       29.80       34.76      1.84 o 
   5  12   7      113.11      123.68      2.85 o 
  -5  13   7        2.08        2.55      0.39 o 
  -4  13   7       50.28       58.15      1.65 o 
  -3  13   7      290.34      336.12      6.41 o 
  -2  13   7      171.47      183.00      3.11 o 
  -1  13   7      258.88      265.52      5.54 o 
   0  13   7       79.11       83.20      1.96 o 
   1  13   7        3.30        4.68      0.71 o 
   2  13   7       18.06       25.42      1.39 o 
   3  13   7       11.73       10.43      0.85 o 
  -4 -13   8        2.01        2.09      0.33 o 
  -3 -13   8       48.40       55.01      1.45 o 
  -2 -13   8      167.67      177.53      2.62 o 
  -1 -13   8       28.14       28.66      1.82 o 
   0 -13   8       13.51       11.23      1.16 o 
   1 -13   8        3.73        4.36      0.53 o 
   2 -13   8       55.07       68.86      1.72 o 
   3 -13   8        1.72        3.92      0.98 o 
   4 -13   8       51.03       58.95      1.55 o 
  -6 -12   8        9.85        9.02      0.84 o 
  -5 -12   8        3.82        4.82      0.53 o 
  -4 -12   8       25.44       28.75      1.26 o 
  -3 -12   8       46.89       56.13      2.72 o 
  -2 -12   8       95.84       99.26      3.79 o 
  -1 -12   8      155.31      155.28      5.02 o 
   0 -12   8       37.55       34.44      1.56 o 
   1 -12   8       67.61       64.08      2.13 o 
   2 -12   8       74.67       69.49      3.23 o 
   3 -12   8      108.30      113.66      4.10 o 
   4 -12   8       43.02       47.45      2.56 o 
   5 -12   8        0.08        0.81      0.37 o 
   6 -12   8       11.82       11.67      1.06 o 
  -7 -11   8        1.53        3.00      0.60 o 
  -6 -11   8      344.97      346.32      3.96 o 
  -5 -11   8        0.07        0.68      0.50 o 
  -4 -11   8       15.41       11.79      1.37 o 
  -3 -11   8       65.96       64.36      3.23 o 
  -2 -11   8       64.12       58.03      3.19 o 
  -1 -11   8      294.50      302.46      8.02 o 
   0 -11   8       18.71       16.54      1.22 o 
   1 -11   8       84.67       89.48      2.75 o 
   2 -11   8       73.01       66.65      2.35 o 
   3 -11   8       46.80       64.21      5.28 o 
   4 -11   8       20.19       31.44      2.34 o 
   5 -11   8      491.12      506.60      8.61 o 
   6 -11   8        2.21        3.80      0.63 o 
   7 -11   8       77.92       78.65      2.74 o 
  -8 -10   8       26.67       30.55      1.52 o 
  -7 -10   8       42.61       44.56      2.25 o 
  -6 -10   8       79.96       75.99      2.14 o 
  -5 -10   8       18.11       18.38      1.64 o 
  -4 -10   8       12.42       10.23      1.37 o 
  -3 -10   8      142.61      121.27      4.63 o 
  -2 -10   8       23.36       17.51      1.89 o 
  -1 -10   8       99.02       91.21      2.79 o 
   0 -10   8       43.66       40.80      6.63 o 
   1 -10   8       87.22       73.21      3.60 o 
   2 -10   8       15.26       22.28      1.46 o 
   3 -10   8       90.75       93.25      4.71 o 
   4 -10   8       99.88       98.56      4.35 o 
   5 -10   8        1.38        3.00      0.92 o 
   6 -10   8      232.93      232.50      5.77 o 
   7 -10   8      221.19      227.26     11.05 o 
   8 -10   8      115.75      118.82      3.20 o 
  -9  -9   8       21.40       19.11      1.09 o 
  -8  -9   8       70.76       67.48      2.68 o 
  -7  -9   8       50.54       55.09      2.78 o 
  -6  -9   8        4.05        6.87      1.01 o 
  -5  -9   8      108.28       86.92      3.63 o 
  -4  -9   8       15.44       19.86      1.90 o 
  -3  -9   8      526.32      444.11      8.97 o 
  -2  -9   8     1264.03     1098.13     14.37 o 
  -1  -9   8        8.80       11.38      1.06 o 
   0  -9   8       16.22       11.48      1.08 o 
   1  -9   8      391.02      372.36      5.83 o 
   2  -9   8      384.92      370.21      5.81 o 
   3  -9   8      428.66      388.84     13.64 o 
   4  -9   8       42.27       36.33      2.75 o 
   5  -9   8      431.80      431.65      8.95 o 
   6  -9   8      133.92      156.20      5.26 o 
   7  -9   8      441.08      425.90      8.51 o 
   8  -9   8        7.21        8.37      0.70 o 
   9  -9   8        8.97       10.43      0.83 o 
 -10  -8   8        0.03        0.74      0.37 o 
  -9  -8   8       70.59       76.86      2.60 o 
  -8  -8   8      224.09      218.16      5.27 o 
  -7  -8   8      108.58      107.60      4.13 o 
  -6  -8   8      292.91      267.63      4.53 o 
  -5  -8   8       94.62       84.00      2.65 o 
  -4  -8   8       31.81       35.47      1.76 o 
  -3  -8   8      122.77      108.98      3.04 o 
  -2  -8   8      191.16      171.97      5.58 o 
  -1  -8   8      344.35      332.57      4.92 o 
   0  -8   8        8.54       10.86      0.97 o 
   1  -8   8     1066.72      952.11     11.53 o 
   2  -8   8       36.34       38.84      1.91 o 
   3  -8   8     1928.33     1821.01     12.70 o 
   4  -8   8      508.60      448.92      9.49 o 
   5  -8   8        0.13        0.79      0.71 o 
   6  -8   8       44.35       42.58      2.77 o 
   7  -8   8      134.89      139.03      5.66 o 
   8  -8   8       63.67       71.15      1.74 o 
   9  -8   8       26.65       35.99      1.81 o 
 -10  -7   8       22.28       18.77      1.45 o 
  -9  -7   8       33.27       27.52      1.76 o 
  -8  -7   8       45.48       42.76      2.53 o 
  -7  -7   8        1.46        1.38      0.68 o 
  -6  -7   8      125.78       96.42      4.27 o 
  -5  -7   8       37.56       28.45      1.55 o 
  -4  -7   8      197.26      189.71      3.94 o 
  -3  -7   8      935.14      896.28      7.93 o 
  -2  -7   8      479.45      498.29      8.02 o 
  -1  -7   8      703.54      654.75      6.65 o 
   0  -7   8      913.90      867.07      9.00 o 
   1  -7   8       57.35       51.13      2.57 o 
   2  -7   8       50.17       53.89      2.01 o 
   3  -7   8       20.42       27.17      1.45 o 
   4  -7   8       12.32       20.72      2.07 o 
   5  -7   8      452.12      426.24      9.02 o 
   6  -7   8      968.21      912.61     12.75 o 
   7  -7   8       37.34       35.35      1.75 o 
   8  -7   8      316.24      312.80      4.07 o 
   9  -7   8       63.36       63.97      1.90 o 
 -11  -6   8       79.87       77.11      2.50 o 
 -10  -6   8      107.05      110.13      3.78 o 
  -9  -6   8        0.13       -0.16      0.51 o 
  -8  -6   8       38.33       41.36      2.57 o 
  -7  -6   8        5.32       10.52      1.45 o 
  -6  -6   8       33.52       24.85      2.22 o 
  -5  -6   8      136.91       98.85      2.59 o 
  -4  -6   8      363.17      400.24      6.75 o 
  -3  -6   8        8.87        9.06      1.06 o 
  -2  -6   8      200.58      203.38     10.17 o 
  -1  -6   8      385.77      345.44     13.23 o 
   0  -6   8       43.29       51.33      5.24 o 
   1  -6   8      996.12      935.02     22.50 o 
   2  -6   8        4.78        8.85      2.42 o 
   3  -6   8      632.72      627.45      7.30 o 
   4  -6   8      297.06      330.70      8.52 o 
   5  -6   8      499.99      479.41      9.35 o 
   6  -6   8       26.54       25.80      2.17 o 
   7  -6   8      304.68      293.49      7.42 o 
   8  -6   8      648.80      609.74      7.21 o 
   9  -6   8       10.52       15.68      0.84 o 
  10  -6   8       73.20       72.71      2.56 o 
 -11  -5   8       35.73       39.04      2.03 o 
 -10  -5   8       40.79       38.42      2.45 o 
  -9  -5   8       26.88       25.67      1.90 o 
  -8  -5   8      166.72      160.90      3.52 o 
  -7  -5   8        1.65       11.09      6.39 o 
  -6  -5   8      109.68       96.23      3.85 o 
  -5  -5   8     1009.00     1043.32     33.01 o 
  -4  -5   8       36.77       27.78      3.68 o 
  -3  -5   8       97.45       82.47      6.20 o 
  -2  -5   8      177.82      195.75      9.34 o 
  -1  -5   8       15.48       18.30      2.92 o 
   0  -5   8       12.76        8.21      2.04 o 
   1  -5   8      112.65      100.30      6.99 o 
   2  -5   8      802.66      726.82     19.42 o 
   3  -5   8       69.11       66.32      6.05 o 
   4  -5   8        5.55        2.95      2.82 o 
   5  -5   8      258.75      266.54      8.47 o 
   6  -5   8      176.13      208.80      5.90 o 
   7  -5   8       21.65       18.72      1.41 o 
   8  -5   8       36.34       36.63      1.47 o 
   9  -5   8       89.88       89.60      2.17 o 
  10  -5   8       74.60       82.74      3.11 o 
 -12  -4   8       35.25       37.14      1.65 o 
 -11  -4   8       69.06       72.76      2.99 o 
 -10  -4   8       16.00       20.00      1.87 o 
  -9  -4   8        0.07        0.95      0.47 o 
  -8  -4   8       39.38       49.09      2.02 o 
  -7  -4   8      161.83      163.69      3.60 o 
  -6  -4   8        7.61        7.98      0.77 o 
  -5  -4   8       59.92       57.74      5.31 o 
  -4  -4   8       45.40       47.81      4.42 o 
  -3  -4   8       29.91       48.21      4.37 o 
  -2  -4   8      395.11      354.32     11.71 o 
  -1  -4   8      162.86      131.95      7.16 o 
   0  -4   8     1429.66     1316.99     23.04 o 
   1  -4   8       76.99      108.32      6.87 o 
   2  -4   8      643.32      619.71     17.03 o 
   3  -4   8      174.35      176.29      9.52 o 
   4  -4   8     1221.51     1121.02     24.76 o 
   5  -4   8       87.96       92.36      3.88 o 
   6  -4   8       68.16       70.55      3.63 o 
   7  -4   8      461.13      455.87     11.18 o 
   8  -4   8        0.19        0.12      0.43 o 
   9  -4   8      107.79      106.20      4.75 o 
  10  -4   8       19.84       18.88      1.65 o 
  11  -4   8       14.45       15.90      1.11 o 
 -12  -3   8      127.70      136.22      3.46 o 
 -11  -3   8        0.45        0.65      0.61 o 
 -10  -3   8      222.73      230.18      6.36 o 
  -9  -3   8      952.81      895.74     12.47 o 
  -8  -3   8       13.40       14.13      1.14 o 
  -7  -3   8       47.30       31.47      1.50 o 
  -6  -3   8      464.79      477.41      5.46 o 
  -5  -3   8       18.50       12.85      2.45 o 
  -4  -3   8        3.62        6.94      1.62 o 
  -3  -3   8        1.45        2.12      1.15 o 
  -2  -3   8      421.65      471.46      8.88 o 
  -1  -3   8        5.54        4.66      0.98 o 
   0  -3   8      306.63      273.59      7.07 o 
   1  -3   8      412.36      415.61      9.00 o 
   2  -3   8      860.36      789.38     18.37 o 
   3  -3   8      818.08      894.39     20.54 o 
   4  -3   8       87.82       88.44      6.72 o 
   5  -3   8      399.32      399.18     13.29 o 
   6  -3   8      159.81      151.81      4.55 o 
   7  -3   8       54.85       56.63      2.37 o 
   8  -3   8       44.30       47.64      2.96 o 
   9  -3   8       32.59       32.97      2.57 o 
  10  -3   8      105.81      120.47      4.29 o 
  11  -3   8        0.03        0.62      0.46 o 
 -12  -2   8       76.54       77.65      2.80 o 
 -11  -2   8       85.60       82.42      3.46 o 
 -10  -2   8       74.40       63.70      3.40 o 
  -9  -2   8      232.30      228.43      4.69 o 
  -8  -2   8      107.45      100.22      7.14 o 
  -7  -2   8      590.55      608.03      8.48 o 
  -6  -2   8      186.97      168.12      8.86 o 
  -5  -2   8      159.00      189.00      8.89 o 
  -4  -2   8     1531.84     1615.74     53.49 o 
  -3  -2   8      334.32      377.59     14.50 o 
  -2  -2   8       71.97       67.64      3.19 o 
  -1  -2   8      146.19      141.95      4.69 o 
   0  -2   8      157.97      119.73      4.47 o 
   1  -2   8     1575.82     1532.37     16.53 o 
   2  -2   8       90.72       92.45      4.26 o 
   3  -2   8       28.80       25.16      3.38 o 
   4  -2   8       74.09       63.93      5.60 o 
   5  -2   8       33.66       31.71      4.19 o 
   6  -2   8      148.79      150.20      3.47 o 
   7  -2   8     1355.76     1258.98     43.72 o 
   8  -2   8      379.12      324.57      8.37 o 
   9  -2   8       26.50       23.58      2.23 o 
  10  -2   8      303.21      334.52      7.34 o 
  11  -2   8       24.78       32.71      1.88 o 
 -12  -1   8       31.93       25.48      1.69 o 
 -11  -1   8       73.76       64.66      3.14 o 
 -10  -1   8      120.49      100.72      4.28 o 
  -9  -1   8      516.64      508.42     24.54 o 
  -8  -1   8     1570.10     1435.55     16.11 o 
  -7  -1   8       59.57       55.41      1.95 o 
  -6  -1   8      383.77      369.53     12.82 o 
  -5  -1   8       57.28       67.04      5.13 o 
  -4  -1   8      139.99      164.36      4.21 o 
  -3  -1   8       23.97       24.44      2.82 o 
  -2  -1   8      138.77      160.88      4.63 o 
  -1  -1   8       44.87       36.91      2.52 o 
   0  -1   8      355.09      406.90      7.86 o 
   1  -1   8      198.28      200.78      5.77 o 
   2  -1   8      770.84      812.36     12.13 o 
   3  -1   8      316.89      314.45      7.94 o 
   4  -1   8        8.05       11.16      2.37 o 
   5  -1   8      591.16      560.47     17.06 o 
   6  -1   8      165.01      158.05      4.31 o 
   7  -1   8       74.07       85.09      3.16 o 
   8  -1   8        0.12        4.71      1.18 o 
   9  -1   8      190.30      172.50      5.94 o 
  10  -1   8       77.85       79.13      3.66 o 
  11  -1   8      109.20      117.60      3.63 o 
 -13   0   8      247.53      251.94      3.72 o 
 -12   0   8       90.34      100.65      3.36 o 
 -11   0   8       21.37       21.60      1.90 o 
 -10   0   8      527.84      558.69     41.62 o 
  -9   0   8      174.70      176.26      8.55 o 
  -8   0   8      406.26      377.60      7.74 o 
  -7   0   8        9.21        7.63      1.01 o 
  -6   0   8      452.97      495.46     14.21 o 
  -5   0   8      390.63      427.30      8.67 o 
  -4   0   8      652.94      758.35     11.01 o 
  -3   0   8      604.66      633.42     24.97 o 
  -2   0   8      248.01      287.48      9.77 o 
  -1   0   8        0.00        7.31      5.88 o 
   0   0   8     1718.51     1740.36     33.61 o 
   1   0   8     1396.57     1379.22     19.88 o 
   2   0   8      591.76      582.14      8.28 o 
   3   0   8       13.44       20.37      1.66 o 
   4   0   8       15.77       18.81      1.67 o 
   5   0   8      382.11      334.22      9.24 o 
   6   0   8      103.19      104.40      3.96 o 
   7   0   8      135.73      110.74      4.98 o 
   8   0   8      303.16      298.85      8.15 o 
   9   0   8       60.23       63.69      3.67 o 
  10   0   8       28.71       31.69      2.36 o 
  11   0   8        1.72        2.24      0.68 o 
 -13   1   8        8.47        8.61      0.73 o 
 -12   1   8       19.91       17.74      1.47 o 
 -11   1   8        5.75        4.13      0.95 o 
 -10   1   8        7.86        4.71      0.71 o 
  -9   1   8       21.03       17.16      1.30 o 
  -8   1   8       93.71       92.16      2.93 o 
  -7   1   8     1258.20     1339.79     11.34 o 
  -6   1   8      157.96      185.59      5.88 o 
  -5   1   8      427.81      511.83     21.42 o 
  -4   1   8        7.00       14.10      2.41 o 
  -3   1   8        0.68        0.62      0.74 o 
  -2   1   8      644.09      662.92     15.16 o 
  -1   1   8      402.40      424.28     12.09 o 
   0   1   8        9.81        5.02      0.71 o 
   1   1   8       56.91       37.96      1.99 o 
   2   1   8       30.76       31.79      2.37 o 
   3   1   8      405.87      447.65      7.61 o 
   4   1   8      247.10      247.18      8.75 o 
   5   1   8      708.51      718.36     13.55 o 
   6   1   8      259.22      276.99      5.75 o 
   7   1   8      398.16      357.56      8.88 o 
   8   1   8       47.20       46.34      3.25 o 
   9   1   8        3.77        2.07      0.94 o 
  10   1   8        0.79        1.88      0.84 o 
  11   1   8       21.16       27.19      1.78 o 
 -12   2   8       51.87       50.64      2.34 o 
 -11   2   8      285.11      267.67      6.29 o 
 -10   2   8       77.29       59.24      3.71 o 
  -9   2   8      151.44      140.44      3.59 o 
  -8   2   8       56.52       53.61      2.24 o 
  -7   2   8      934.36      992.73      8.61 o 
  -6   2   8       20.27       24.89      3.18 o 
  -5   2   8      694.75      728.34     16.89 o 
  -4   2   8     1627.72     1694.10     25.58 o 
  -3   2   8       85.29      110.02      6.46 o 
  -2   2   8      508.98      513.76     13.69 o 
  -1   2   8        2.54        6.93      1.01 o 
   0   2   8      106.32       90.86      3.70 o 
   1   2   8       54.54       47.81      2.23 o 
   2   2   8      194.41      187.17      4.68 o 
   3   2   8        0.04        2.47      0.86 o 
   4   2   8      364.50      337.02      8.87 o 
   5   2   8      345.11      371.26      7.11 o 
   6   2   8      869.86      843.49     12.44 o 
   7   2   8      164.38      149.97      5.78 o 
   8   2   8       81.88       70.76      4.00 o 
   9   2   8      201.76      197.94      6.29 o 
  10   2   8       86.87       90.88      3.81 o 
  11   2   8      124.42      148.91      3.92 o 
 -12   3   8      103.78      111.95      3.27 o 
 -11   3   8       58.98       50.97      2.69 o 
 -10   3   8       11.01        8.80      1.02 o 
  -9   3   8       23.08       25.56      1.56 o 
  -8   3   8      372.39      359.02     11.45 o 
  -7   3   8     1702.86     1709.96     10.86 o 
  -6   3   8       79.19       84.04      2.80 o 
  -5   3   8      338.12      343.06     12.00 o 
  -4   3   8      314.92      340.80     11.89 o 
  -3   3   8     1582.71     1614.50     25.39 o 
  -2   3   8      430.60      450.12     13.14 o 
  -1   3   8       16.64        9.18      1.95 o 
   0   3   8       91.50       92.24      3.78 o 
   1   3   8      340.34      367.93      7.95 o 
   2   3   8      976.02      978.61     13.53 o 
   3   3   8      732.49      731.85     25.78 o 
   4   3   8      120.37      102.78      4.97 o 
   5   3   8     2949.48     2961.40     20.27 o 
   6   3   8      959.45      873.39     13.49 o 
   7   3   8      456.30      436.96     22.68 o 
   8   3   8        0.11        0.84      0.79 o 
   9   3   8        0.96        1.41      0.84 o 
  10   3   8        2.50        0.84      0.59 o 
  11   3   8        8.08        7.14      0.87 o 
 -12   4   8       99.33      108.09      2.97 o 
 -11   4   8        1.97        4.34      0.90 o 
 -10   4   8       28.02       21.90      1.06 o 
  -9   4   8      167.47      144.84      2.90 o 
  -8   4   8      525.49      524.34      5.52 o 
  -7   4   8      115.25       89.82      2.05 o 
  -6   4   8      146.88      141.93      3.26 o 
  -5   4   8        0.85        1.92      1.41 o 
  -4   4   8        8.40        6.03      1.77 o 
  -3   4   8      386.52      413.39     13.26 o 
  -2   4   8      415.53      451.06     13.60 o 
  -1   4   8      298.95      320.39     11.23 o 
   0   4   8      152.95      157.34      7.15 o 
   1   4   8     1141.25     1089.03     18.30 o 
   2   4   8        1.84        4.79      1.09 o 
   3   4   8      441.44      440.38     14.36 o 
   4   4   8        5.31        6.12      0.96 o 
   5   4   8       12.03       12.40      1.43 o 
   6   4   8      133.10      130.49      4.06 o 
   7   4   8        9.57        8.16      0.97 o 
   8   4   8       57.09       47.52      3.14 o 
   9   4   8       24.02       18.44      1.86 o 
  10   4   8       58.00       50.59      2.58 o 
  11   4   8       27.27       24.55      1.29 o 
 -11   5   8        1.57        2.94      0.48 o 
 -10   5   8      293.44      296.32      3.69 o 
  -9   5   8       40.47       34.11      1.41 o 
  -8   5   8      388.07      387.46     10.03 o 
  -7   5   8       75.77       86.13      1.99 o 
  -6   5   8      777.24      759.38      9.77 o 
  -5   5   8        2.43        1.86      0.55 o 
  -4   5   8     1319.28     1285.76     24.58 o 
  -3   5   8       22.93       35.66      4.11 o 
  -2   5   8        0.14        1.25      1.10 o 
  -1   5   8      162.06      159.62      8.18 o 
   0   5   8       23.62       39.07     10.52 o 
   1   5   8       14.26       14.73      1.73 o 
   2   5   8      176.02      198.85      9.68 o 
   3   5   8       14.52       18.27      1.53 o 
   4   5   8      616.36      606.43      6.53 o 
   5   5   8        7.19        6.97      0.92 o 
   6   5   8      595.17      550.74      7.50 o 
   7   5   8       42.93       46.26      5.62 o 
   8   5   8        4.49        5.34      0.71 o 
   9   5   8       44.58       52.02      2.82 o 
  10   5   8       12.18       18.33      1.42 o 
 -11   6   8        1.78        0.99      0.46 o 
 -10   6   8       41.50       53.07      1.50 o 
  -9   6   8       77.36       71.72      1.95 o 
  -8   6   8        6.68       11.07      0.75 o 
  -7   6   8      700.06      623.90      7.59 o 
  -6   6   8       98.37       94.16      3.87 o 
  -5   6   8      303.51      277.94      4.76 o 
  -4   6   8      628.06      598.72      6.97 o 
  -3   6   8      284.28      291.99      3.88 o 
  -2   6   8      168.94      166.06      8.81 o 
  -1   6   8       69.75       61.63      5.27 o 
   0   6   8      240.02      224.65      5.29 o 
   1   6   8       91.86       99.11      3.07 o 
   2   6   8      844.33      832.43     26.32 o 
   3   6   8      263.78      266.33      5.23 o 
   4   6   8        0.31        1.26      1.71 o 
   5   6   8        5.53        7.63      0.94 o 
   6   6   8      311.57      293.02      6.69 o 
   7   6   8      127.54      121.66      3.32 o 
   8   6   8        0.00        2.27      2.04 o 
   9   6   8       48.97       55.93      2.61 o 
  10   6   8        4.94        5.61      0.69 o 
 -11   7   8      196.96      191.84      3.64 o 
 -10   7   8        1.00        3.88      0.81 o 
  -9   7   8       50.16       48.94      1.95 o 
  -8   7   8      536.70      501.28      6.60 o 
  -7   7   8     1490.42     1329.25     13.67 o 
  -6   7   8      720.55      628.45     11.68 o 
  -5   7   8      327.30      292.79      5.86 o 
  -4   7   8       46.50       53.71      2.70 o 
  -3   7   8       31.45       33.37      1.39 o 
  -2   7   8      585.56      533.53      5.66 o 
  -1   7   8       26.25       30.35      1.26 o 
   0   7   8       24.42       25.68      1.18 o 
   1   7   8      351.78      365.74      5.94 o 
   2   7   8       59.73       73.03      2.46 o 
   3   7   8       54.01       48.64      2.38 o 
   4   7   8       52.55       43.20      3.20 o 
   5   7   8       88.20       84.21      4.36 o 
   6   7   8        2.09        2.08      0.80 o 
   7   7   8       73.08       68.73      2.34 o 
   8   7   8        9.37        9.42      0.64 o 
   9   7   8      145.26      151.67      3.49 o 
 -10   8   8       11.43       19.10      1.44 o 
  -9   8   8        6.04        7.91      1.16 o 
  -8   8   8       18.82       21.18      2.00 o 
  -7   8   8       14.14       17.18      1.35 o 
  -6   8   8      506.25      433.41      6.56 o 
  -5   8   8      233.83      208.83      5.76 o 
  -4   8   8      835.98      733.32      6.91 o 
  -3   8   8      102.11       98.48      2.55 o 
  -2   8   8       19.48       19.83      1.44 o 
  -1   8   8        6.11        8.44      0.98 o 
   0   8   8      194.44      186.62      4.24 o 
   1   8   8      378.30      348.38      5.91 o 
   2   8   8      198.61      180.43      4.30 o 
   3   8   8       95.94       94.80      3.09 o 
   4   8   8      413.54      393.12      9.35 o 
   5   8   8      476.85      465.05      9.89 o 
   6   8   8      121.28      125.07      3.10 o 
   7   8   8       14.40       20.24      1.16 o 
   8   8   8       12.83       15.28      0.81 o 
 -10   9   8       38.02       44.66      1.82 o 
  -9   9   8      103.30      109.12      3.60 o 
  -8   9   8      171.04      168.83      5.12 o 
  -7   9   8      300.12      288.39      7.28 o 
  -6   9   8       69.28       80.71      3.43 o 
  -5   9   8       56.06       45.08      2.81 o 
  -4   9   8       44.25       37.55      2.70 o 
  -3   9   8        9.82       13.54      1.71 o 
  -2   9   8       59.32       51.46      3.25 o 
  -1   9   8       20.03       18.47      2.01 o 
   0   9   8      200.23      172.66      4.08 o 
   1   9   8      105.61       91.60      3.03 o 
   2   9   8       47.12       39.10      1.99 o 
   3   9   8      385.06      345.65      5.85 o 
   4   9   8        0.02        0.06      0.84 o 
   5   9   8       47.13       54.73      3.23 o 
   6   9   8        0.37        0.43      0.60 o 
   7   9   8        1.06        1.34      0.41 o 
  -9  10   8        2.08        1.96      0.54 o 
  -8  10   8        0.13        0.61      0.54 o 
  -7  10   8        9.48       12.69      1.50 o 
  -6  10   8       80.33       86.19      2.55 o 
  -5  10   8       91.50       93.79      3.87 o 
  -4  10   8       64.89       64.16      3.41 o 
  -3  10   8      168.02      153.10      5.38 o 
  -2  10   8      341.18      287.66      7.42 o 
  -1  10   8       85.32       77.24      3.89 o 
   0  10   8       39.46       27.36      1.59 o 
   1  10   8       39.80       38.70      1.89 o 
   2  10   8       75.56       75.50      2.58 o 
   3  10   8        2.74        4.76      0.70 o 
   4  10   8       24.45       29.92      2.35 o 
   5  10   8        0.23        0.65      0.64 o 
   6  10   8       96.88       94.36      2.31 o 
   7  10   8       17.98       15.74      1.03 o 
  -8  11   8       11.16       14.23      1.12 o 
  -7  11   8       12.57        9.33      0.71 o 
  -6  11   8       47.41       47.74      1.66 o 
  -5  11   8      159.22      167.22      6.12 o 
  -4  11   8      197.09      180.21      5.29 o 
  -3  11   8       24.13       28.05      2.26 o 
  -2  11   8      662.56      638.99     10.56 o 
  -1  11   8       13.27        9.32      1.38 o 
   0  11   8        2.26        2.05      0.52 o 
   1  11   8        0.50        1.85      1.13 o 
   2  11   8      126.95      126.01      3.89 o 
   3  11   8       52.20       52.85      2.56 o 
   4  11   8        2.99        3.92      0.86 o 
   5  11   8       33.91       36.29      1.94 o 
   6  11   8       46.59       44.42      1.64 o 
  -6  12   8       24.93       32.09      1.18 o 
  -5  12   8       24.01       23.82      1.13 o 
  -4  12   8       65.28       58.96      2.65 o 
  -3  12   8      260.22      280.13      6.14 o 
  -2  12   8       53.23       56.65      2.87 o 
  -1  12   8       60.20       59.50      2.94 o 
   0  12   8       25.56       35.84      2.22 o 
   1  12   8       77.09       74.97      2.96 o 
   2  12   8       81.25       87.65      2.75 o 
   3  12   8        4.06        7.14      0.87 o 
   4  12   8       23.78       22.62      1.26 o 
  -4  13   8        1.75        3.60      0.43 o 
  -3  13   8       42.24       42.63      1.34 o 
  -2  13   8       98.33      117.76      2.65 o 
  -1  13   8       52.79       50.24      2.21 o 
   0  13   8        0.28        0.56      0.42 o 
  -3 -13   9      179.15      205.22      3.80 o 
  -2 -13   9       12.54       14.68      1.16 o 
  -1 -13   9       73.32       83.77      2.78 o 
   0 -13   9       34.24       42.94      1.97 o 
   1 -13   9        2.89        4.33      0.66 o 
  -5 -12   9       43.92       44.44      1.23 o 
  -4 -12   9        0.36        1.19      0.34 o 
  -3 -12   9        8.56       11.09      0.79 o 
  -2 -12   9       11.40       19.25      1.03 o 
  -1 -12   9       22.52       30.16      2.05 o 
   0 -12   9        3.36        4.64      0.61 o 
   1 -12   9      148.36      161.48      4.50 o 
   2 -12   9      162.86      177.98      3.72 o 
   3 -12   9      129.84      135.42      2.81 o 
   4 -12   9       75.11       82.01      2.91 o 
   5 -12   9       23.15       25.12      1.51 o 
  -7 -11   9        0.23        0.51      0.35 o 
  -6 -11   9       84.61       84.77      1.76 o 
  -5 -11   9      202.44      203.63      3.23 o 
  -4 -11   9        2.80        4.39      0.60 o 
  -3 -11   9       18.55       18.64      1.16 o 
  -2 -11   9       11.39       13.10      1.01 o 
  -1 -11   9        0.38        1.15      0.34 o 
   0 -11   9       30.19       31.06      1.58 o 
   1 -11   9      173.27      153.55      3.48 o 
   2 -11   9       99.61       99.04      2.77 o 
   3 -11   9       27.29       24.01      1.35 o 
   4 -11   9       93.21      100.93      3.95 o 
   5 -11   9       52.51       60.38      2.00 o 
   6 -11   9       13.81       13.21      0.80 o 
   7 -11   9        0.08        0.50      0.39 o 
  -8 -10   9        0.26        1.83      0.44 o 
  -7 -10   9       14.24       11.01      1.12 o 
  -6 -10   9        0.53        0.59      0.33 o 
  -5 -10   9       28.14       22.61      1.25 o 
  -4 -10   9       23.34       28.29      2.09 o 
  -3 -10   9       38.93       41.12      2.65 o 
  -2 -10   9      601.13      519.14      9.61 o 
  -1 -10   9       24.45       21.15      1.07 o 
   0 -10   9       32.15       30.94      1.68 o 
   1 -10   9      359.40      338.10      5.46 o 
   2 -10   9        6.66        5.26      0.77 o 
   3 -10   9        0.82        2.54      0.62 o 
   4 -10   9       63.65       59.49      3.29 o 
   5 -10   9        2.19        2.86      0.87 o 
   6 -10   9        0.71        1.90      0.74 o 
   7 -10   9       12.78       13.30      0.83 o 
   8 -10   9       74.62       74.28      2.15 o 
  -9  -9   9        3.06        3.75      0.60 o 
  -8  -9   9      183.95      189.47      4.22 o 
  -7  -9   9       20.65       16.84      1.54 o 
  -6  -9   9        3.06        4.29      0.61 o 
  -5  -9   9      211.41      203.81      3.92 o 
  -4  -9   9      430.21      373.15      7.75 o 
  -3  -9   9       11.43       12.77      1.62 o 
  -2  -9   9      449.98      371.02      8.31 o 
  -1  -9   9        6.17        5.24      0.77 o 
   0  -9   9       44.10       39.82      1.94 o 
   1  -9   9      336.97      307.10      5.33 o 
   2  -9   9       96.08       95.16      2.98 o 
   3  -9   9      476.45      471.87     17.58 o 
   4  -9   9     1079.91     1013.92     14.05 o 
   5  -9   9       26.72       24.23      2.14 o 
   6  -9   9        2.39        2.89      0.88 o 
   7  -9   9       16.53       19.10      1.25 o 
   8  -9   9        8.19        8.43      0.65 o 
 -10  -8   9       25.74       27.27      1.26 o 
  -9  -8   9        6.31        4.56      0.68 o 
  -8  -8   9       49.76       48.16      2.44 o 
  -7  -8   9      173.68      165.08      4.98 o 
  -6  -8   9       48.53       49.97      1.91 o 
  -5  -8   9        0.03        0.14      0.51 o 
  -4  -8   9        6.09        3.75      0.95 o 
  -3  -8   9      154.04      145.78      5.09 o 
  -2  -8   9       41.44       36.49      2.22 o 
  -1  -8   9        1.82        3.90      0.70 o 
   0  -8   9       39.22       36.07      1.83 o 
   1  -8   9       28.92       23.37      1.51 o 
   2  -8   9      127.84      118.42      3.32 o 
   3  -8   9       36.92       39.06      1.93 o 
   4  -8   9       41.34       44.78      3.12 o 
   5  -8   9      453.09      428.36      8.99 o 
   6  -8   9        1.58        3.73      0.83 o 
   7  -8   9       56.86       50.82      2.02 o 
   8  -8   9      138.87      149.86      2.99 o 
   9  -8   9        7.38        6.25      0.68 o 
 -10  -7   9      113.18      109.15      3.13 o 
  -9  -7   9       31.76       35.37      1.92 o 
  -8  -7   9      113.78      104.53      3.83 o 
  -7  -7   9      237.82      219.62      6.04 o 
  -6  -7   9       88.86       75.88      3.71 o 
  -5  -7   9      256.12      262.61      6.26 o 
  -4  -7   9      343.51      292.06      6.86 o 
  -3  -7   9      990.11      908.95     12.41 o 
  -2  -7   9       43.94       50.62      1.90 o 
  -1  -7   9      753.33      658.83      6.91 o 
   0  -7   9     1047.48      972.52      8.52 o 
   1  -7   9       70.28       71.65      2.36 o 
   2  -7   9      827.72      763.63     10.28 o 
   3  -7   9        0.49        0.44      0.49 o 
   4  -7   9       32.70       34.67      1.78 o 
   5  -7   9      327.64      303.58      7.67 o 
   6  -7   9      369.39      313.29      7.79 o 
   7  -7   9        9.59       16.06      6.16 o 
   8  -7   9       12.74       16.40      1.12 o 
   9  -7   9        0.02        0.11      0.30 o 
 -11  -6   9       34.05       33.03      1.48 o 
 -10  -6   9        1.80        2.44      0.67 o 
  -9  -6   9       38.85       43.15      2.29 o 
  -8  -6   9        1.82        1.03      0.70 o 
  -7  -6   9      793.57      745.41     11.32 o 
  -6  -6   9       48.19       50.91      3.07 o 
  -5  -6   9        8.08       14.56      1.12 o 
  -4  -6   9       78.88       85.85      3.19 o 
  -3  -6   9       36.00       44.91      2.36 o 
  -2  -6   9      276.92      292.06      6.50 o 
  -1  -6   9       45.57       53.89      1.92 o 
   0  -6   9      305.07      301.99      4.59 o 
   1  -6   9        3.45        7.45      1.55 o 
   2  -6   9        0.12        0.76      0.41 o 
   3  -6   9        4.34        6.55      0.77 o 
   4  -6   9       54.81       53.78      2.20 o 
   5  -6   9      277.40      262.58      7.08 o 
   6  -6   9       91.63       86.94      4.19 o 
   7  -6   9        0.67        3.59      1.70 o 
   8  -6   9       37.81       33.51      1.67 o 
   9  -6   9        5.45        6.42      0.67 o 
  10  -6   9        2.88        2.81      0.54 o 
 -11  -5   9       55.60       53.23      2.18 o 
 -10  -5   9      109.15      104.94      3.78 o 
  -9  -5   9      489.82      485.09      7.94 o 
  -8  -5   9      330.54      314.93      7.09 o 
  -7  -5   9        0.10        0.65      0.63 o 
  -6  -5   9      112.80      103.00      4.30 o 
  -5  -5   9      159.13      149.79      5.12 o 
  -4  -5   9        0.75        0.16      1.12 o 
  -3  -5   9       24.70       30.10      3.79 o 
  -2  -5   9       38.81       41.90      4.46 o 
  -1  -5   9      268.51      239.93     10.61 o 
   0  -5   9        7.66        8.36      2.12 o 
   1  -5   9      199.83      178.71      9.64 o 
   2  -5   9      302.40      316.73     17.42 o 
   3  -5   9        9.86        8.37      0.83 o 
   4  -5   9       57.59       54.03      2.03 o 
   5  -5   9      321.84      301.28      7.37 o 
   6  -5   9      206.48      193.86      6.18 o 
   7  -5   9      285.07      293.05      5.36 o 
   8  -5   9      106.23      108.51      3.05 o 
   9  -5   9       37.42       39.44      2.47 o 
  10  -5   9        0.10        0.56      0.50 o 
 -12  -4   9       12.82        9.56      0.76 o 
 -11  -4   9       71.09       72.10      2.78 o 
 -10  -4   9      454.70      485.60     31.42 o 
  -9  -4   9      453.03      455.12      7.89 o 
  -8  -4   9       93.75       90.08      3.87 o 
  -7  -4   9      135.49      140.72      4.94 o 
  -6  -4   9      805.40      776.60      9.93 o 
  -5  -4   9      333.26      352.88      6.58 o 
  -4  -4   9      485.72      485.05      8.56 o 
  -3  -4   9        9.58       17.27      2.72 o 
  -2  -4   9       41.25       51.16      4.58 o 
  -1  -4   9      204.70      200.88      9.14 o 
   0  -4   9      723.46      656.12     16.96 o 
   1  -4   9      821.07      832.58     19.79 o 
   2  -4   9      409.72      408.80     14.38 o 
   3  -4   9      211.78      193.96     10.28 o 
   4  -4   9      501.49      501.80      8.32 o 
   5  -4   9      146.01      146.71      6.18 o 
   6  -4   9      302.70      277.81      7.34 o 
   7  -4   9       45.38       33.13      1.85 o 
   8  -4   9       38.49       42.56      1.97 o 
   9  -4   9       56.02       64.80      3.31 o 
  10  -4   9       15.84       16.05      1.44 o 
 -12  -3   9        5.75        5.93      0.69 o 
 -11  -3   9        8.22        7.03      1.01 o 
 -10  -3   9        9.91        9.43      0.88 o 
  -9  -3   9        8.15        9.75      1.26 o 
  -8  -3   9       17.90       13.79      1.60 o 
  -7  -3   9     1171.97     1103.13     13.59 o 
  -6  -3   9        0.24        1.92      0.64 o 
  -5  -3   9      547.53      571.47      8.11 o 
  -4  -3   9       16.10       10.62      2.27 o 
  -3  -3   9       88.31      111.36      4.53 o 
  -2  -3   9      118.87      127.83      4.90 o 
  -1  -3   9      696.15      649.94     11.23 o 
   0  -3   9       50.64       36.91      2.78 o 
   1  -3   9      800.76      744.33     12.69 o 
   2  -3   9      192.20      210.00      9.91 o 
   3  -3   9     1192.73     1054.58     23.18 o 
   4  -3   9      237.27      262.76      6.02 o 
   5  -3   9      178.66      189.79      5.68 o 
   6  -3   9        8.05       10.06      1.08 o 
   7  -3   9      153.45      169.50      4.11 o 
   8  -3   9       11.77       13.35      1.16 o 
   9  -3   9       45.40       52.83      3.09 o 
  10  -3   9       20.15       22.28      1.80 o 
  11  -3   9        3.87        3.16      0.54 o 
 -12  -2   9       45.52       46.30      1.97 o 
 -11  -2   9        4.99        2.73      0.76 o 
 -10  -2   9        5.91        7.76      1.11 o 
  -9  -2   9      125.71      140.45      5.53 o 
  -8  -2   9     1176.75     1207.52     14.00 o 
  -7  -2   9       45.84       60.31      3.17 o 
  -6  -2   9      581.02      615.91      8.59 o 
  -5  -2   9      653.74      585.14     15.87 o 
  -4  -2   9      129.15      120.90      4.77 o 
  -3  -2   9       67.56       60.31      4.76 o 
  -2  -2   9      668.13      672.62     28.01 o 
  -1  -2   9      617.65      664.55     10.80 o 
   0  -2   9       32.19       36.39      2.64 o 
   1  -2   9      447.31      449.74      9.53 o 
   2  -2   9       54.85       81.86      4.25 o 
   3  -2   9      324.47      350.57     12.91 o 
   4  -2   9      579.14      537.59     16.72 o 
   5  -2   9        4.35        4.67      0.68 o 
   6  -2   9     1125.62     1111.22     12.95 o 
   7  -2   9       48.05       35.36      1.91 o 
   8  -2   9       19.43       22.43      2.24 o 
   9  -2   9        5.48        4.22      1.09 o 
  10  -2   9       97.02      105.13      3.89 o 
  11  -2   9       11.80       14.20      1.11 o 
 -12  -1   9       49.71       52.46      2.18 o 
 -11  -1   9        4.36        4.57      0.91 o 
 -10  -1   9        0.16        1.82      0.53 o 
  -9  -1   9        0.04        2.48      1.30 o 
  -8  -1   9      500.65      505.06     15.13 o 
  -7  -1   9      533.44      517.80      7.95 o 
  -6  -1   9       30.05       29.44      3.68 o 
  -5  -1   9      657.27      751.28     17.31 o 
  -4  -1   9      107.68      108.72      3.63 o 
  -3  -1   9      424.19      386.15      6.74 o 
  -2  -1   9       14.58       18.15      1.91 o 
  -1  -1   9      784.08      846.12     13.75 o 
   0  -1   9       57.35       61.64      5.44 o 
   1  -1   9      402.30      413.25      8.86 o 
   2  -1   9      739.60      705.34     12.06 o 
   3  -1   9       19.77       12.99      1.76 o 
   4  -1   9      411.55      413.18     14.36 o 
   5  -1   9      243.65      227.31      4.21 o 
   6  -1   9      125.71      146.90      3.78 o 
   7  -1   9      938.84      810.99     13.37 o 
   8  -1   9      309.20      275.36      7.68 o 
   9  -1   9       50.94       43.63      2.92 o 
  10  -1   9       18.45       15.01      1.58 o 
  11  -1   9        0.13        0.30      0.42 o 
 -12   0   9        4.71        4.60      0.76 o 
 -11   0   9      217.03      208.58      5.32 o 
 -10   0   9       12.88       16.14      1.22 o 
  -9   0   9      148.12      149.67      3.68 o 
  -8   0   9       95.71      100.99      3.21 o 
  -7   0   9       36.38       39.46      2.30 o 
  -6   0   9      683.74      707.30     10.49 o 
  -5   0   9      215.34      223.32      9.23 o 
  -4   0   9       70.34       71.13      5.28 o 
  -3   0   9      358.49      399.90     12.45 o 
  -2   0   9     1306.63     1358.61     23.02 o 
  -1   0   9     2909.33     2923.59     33.71 o 
   0   0   9       88.68       87.07      3.75 o 
   1   0   9       36.03       40.96      2.75 o 
   2   0   9      196.91      189.31      6.12 o 
   3   0   9      542.67      496.15     10.31 o 
   4   0   9       26.93       26.10      2.47 o 
   5   0   9      240.91      248.00      5.91 o 
   6   0   9      273.71      246.28      7.22 o 
   7   0   9       24.91       19.09      2.14 o 
   8   0   9       19.06       18.27      2.08 o 
   9   0   9      141.76      145.40      5.28 o 
  10   0   9       23.38       23.74      1.93 o 
  11   0   9       27.24       30.90      1.68 o 
 -12   1   9      465.86      449.80      6.35 o 
 -11   1   9       22.10       23.44      1.82 o 
 -10   1   9      101.40      101.65      2.82 o 
  -9   1   9       24.69       28.33      1.63 o 
  -8   1   9       17.33       12.98      0.93 o 
  -7   1   9      421.06      465.59      5.50 o 
  -6   1   9       28.29       24.26      2.03 o 
  -5   1   9      111.94      122.49      7.05 o 
  -4   1   9     1289.34     1381.77     23.66 o 
  -3   1   9     1001.34     1095.78     20.98 o 
  -2   1   9      806.75      851.80     18.49 o 
  -1   1   9       40.33       46.06      4.34 o 
   0   1   9        6.86        5.82      1.66 o 
   1   1   9        1.45        5.37      0.84 o 
   2   1   9        0.92        3.74      0.81 o 
   3   1   9      104.15      115.64      4.08 o 
   4   1   9        7.07        5.56      1.01 o 
   5   1   9       85.89       83.67      2.32 o 
   6   1   9      669.55      616.05     11.38 o 
   7   1   9        0.69        0.38      0.74 o 
   8   1   9       63.63       66.57      3.79 o 
   9   1   9       46.66       42.40      2.87 o 
  10   1   9       45.39       58.77      2.91 o 
  11   1   9        2.14        2.05      0.52 o 
 -12   2   9       17.43       21.57      1.38 o 
 -11   2   9        1.97        5.21      0.94 o 
 -10   2   9      350.63      353.30      5.41 o 
  -9   2   9       55.95       65.86      2.43 o 
  -8   2   9      377.59      392.02      5.83 o 
  -7   2   9     1816.07     1726.86     17.24 o 
  -6   2   9       85.74      101.25      2.75 o 
  -5   2   9       68.90       80.20      5.92 o 
  -4   2   9      184.09      213.62      9.65 o 
  -3   2   9      526.41      530.19     14.99 o 
  -2   2   9      332.86      321.19     11.53 o 
  -1   2   9      316.53      286.28     10.85 o 
   0   2   9      282.24      256.71      6.60 o 
   1   2   9      151.95      229.49     57.64 o 
   2   2   9       33.75       37.44      2.70 o 
   3   2   9      614.62      624.16      9.85 o 
   4   2   9      622.01      668.45      8.14 o 
   5   2   9      244.62      242.93      5.22 o 
   6   2   9       46.12       49.44      3.28 o 
   7   2   9       41.26       39.86      2.98 o 
   8   2   9      136.47      129.13      5.20 o 
   9   2   9       20.84       21.78      2.05 o 
  10   2   9        0.00        1.64      0.64 o 
  11   2   9      178.25      200.57      3.78 o 
 -12   3   9        9.26        8.13      0.85 o 
 -11   3   9       46.12       51.68      2.49 o 
 -10   3   9        2.56        3.28      0.60 o 
  -9   3   9      167.82      152.51      3.65 o 
  -8   3   9      293.56      269.23      4.94 o 
  -7   3   9       53.83       56.35      2.36 o 
  -6   3   9      122.80      129.78      3.17 o 
  -5   3   9       73.12       76.86      2.39 o 
  -4   3   9       11.35       12.17      2.49 o 
  -3   3   9      473.79      480.32     14.71 o 
  -2   3   9      126.40      121.01      7.25 o 
  -1   3   9        7.98        6.27      1.81 o 
   0   3   9      716.15      694.81     18.11 o 
   1   3   9       56.09       52.70      3.20 o 
   2   3   9        1.23        8.23      4.60 o 
   3   3   9      102.22       84.94      3.52 o 
   4   3   9     1382.77     1420.73      9.32 o 
   5   3   9       26.95       27.35      2.34 o 
   6   3   9      953.82      899.29     13.62 o 
   7   3   9       31.57       34.12      1.85 o 
   8   3   9       26.59       25.50      2.30 o 
   9   3   9      108.27      112.79      4.31 o 
  10   3   9       43.24       50.75      2.45 o 
 -12   4   9       87.27      100.36      2.36 o 
 -11   4   9      108.94      131.43      3.63 o 
 -10   4   9       53.16       51.48      1.90 o 
  -9   4   9      373.92      360.04      7.68 o 
  -8   4   9       71.51       60.48      1.69 o 
  -7   4   9      147.59      142.19      3.11 o 
  -6   4   9       87.14       91.13      2.71 o 
  -5   4   9        3.79        3.72      0.66 o 
  -4   4   9       95.08       96.02      2.65 o 
  -3   4   9      180.59      163.81      8.81 o 
  -2   4   9       10.35       12.00      2.48 o 
  -1   4   9      118.83      112.42      7.11 o 
   0   4   9      138.14      166.64      8.45 o 
   1   4   9       37.57       45.68      3.03 o 
   2   4   9        6.35        7.35      1.30 o 
   3   4   9      163.68      163.81      6.63 o 
   4   4   9       48.34       46.63      1.86 o 
   5   4   9       29.21       23.80      2.16 o 
   6   4   9      429.10      424.58      6.55 o 
   7   4   9       84.81       86.89      2.86 o 
   8   4   9      127.91      129.29      4.83 o 
   9   4   9        0.84        0.17      0.61 o 
  10   4   9       21.35       26.09      1.61 o 
 -11   5   9       66.68       75.21      2.47 o 
 -10   5   9        4.98        6.54      0.57 o 
  -9   5   9      198.56      217.64      5.70 o 
  -8   5   9       12.78       14.72      0.83 o 
  -7   5   9       16.22       17.33      1.67 o 
  -6   5   9      141.02      147.08      3.84 o 
  -5   5   9       46.28       48.86      2.01 o 
  -4   5   9      413.76      401.42      4.58 o 
  -3   5   9      358.54      371.22      4.33 o 
  -2   5   9       10.00       14.55      2.75 o 
  -1   5   9       96.95      119.95      7.44 o 
   0   5   9       94.65       91.78      3.72 o 
   1   5   9      333.02      326.88      5.58 o 
   2   5   9      169.18      170.54      4.97 o 
   3   5   9        5.33        5.83      2.31 o 
   4   5   9        4.41        6.38      1.16 o 
   5   5   9        1.77        2.95      1.62 o 
   6   5   9      144.60      134.27      3.63 o 
   7   5   9        0.63        2.13      0.58 o 
   8   5   9      117.23      127.40      3.95 o 
   9   5   9       17.26       22.99      1.70 o 
  10   5   9        0.31        0.93      0.37 o 
 -10   6   9        1.31        1.06      0.37 o 
  -9   6   9       43.45       50.61      2.15 o 
  -8   6   9       15.75       19.04      1.10 o 
  -7   6   9        5.29        6.75      0.74 o 
  -6   6   9      413.89      381.71      6.24 o 
  -5   6   9       59.99       60.54      2.49 o 
  -4   6   9        4.16        3.30      0.56 o 
  -3   6   9       36.38       41.51      1.53 o 
  -2   6   9       25.54       23.31      1.18 o 
  -1   6   9      278.65      269.16      4.49 o 
   0   6   9        0.26        3.03      0.62 o 
   1   6   9      113.72      112.09     13.22 o 
   2   6   9      441.94      434.02     23.34 o 
   3   6   9       52.55       48.46      2.24 o 
   4   6   9      107.86      101.32      3.38 o 
   5   6   9       38.25       42.04      2.02 o 
   6   6   9        2.84        4.91      0.85 o 
   7   6   9        4.18        5.06      0.76 o 
   8   6   9        5.30        4.29      0.56 o 
   9   6   9       10.68       14.68      1.16 o 
 -10   7   9        0.18        0.54      0.42 o 
  -9   7   9      120.82      112.39      2.78 o 
  -8   7   9        0.40        2.19      0.46 o 
  -7   7   9       17.66       19.46      1.16 o 
  -6   7   9        4.60        9.67      3.77 o 
  -5   7   9      108.80      103.99      2.58 o 
  -4   7   9       57.96       52.43      1.87 o 
  -3   7   9      328.45      298.22      4.38 o 
  -2   7   9      199.88      173.87      3.29 o 
  -1   7   9      144.79      133.51      2.41 o 
   0   7   9      230.72      189.02      4.21 o 
   1   7   9      581.57      524.02      7.27 o 
   2   7   9      145.69      131.85      3.70 o 
   3   7   9       52.52       48.69      2.25 o 
   4   7   9       10.85       13.87      3.32 o 
   5   7   9        1.05        1.07      0.84 o 
   6   7   9        1.95        0.91      0.42 o 
   7   7   9      161.17      171.93      3.33 o 
   8   7   9      148.74      151.75      2.41 o 
 -10   8   9        4.15        5.75      0.72 o 
  -9   8   9        3.48        3.35      0.76 o 
  -8   8   9        0.23        1.11      0.66 o 
  -7   8   9        0.03        1.14      0.42 o 
  -6   8   9     1205.69     1052.18     10.40 o 
  -5   8   9     1238.49     1095.71     23.81 o 
  -4   8   9      446.69      432.36      5.29 o 
  -3   8   9      134.84      112.61      2.72 o 
  -2   8   9      173.69      146.07      3.86 o 
  -1   8   9       41.65       30.74      1.41 o 
   0   8   9       27.73       21.82      1.50 o 
   1   8   9       92.52       83.37      2.91 o 
   2   8   9       79.55       74.59      2.77 o 
   3   8   9       28.10       27.89      1.69 o 
   4   8   9      296.04      287.19      6.10 o 
   5   8   9      154.86      141.48      5.23 o 
   6   8   9       67.43       75.60      3.51 o 
   7   8   9        7.06       11.44      1.22 o 
  -9   9   9      125.58      141.19      3.64 o 
  -8   9   9        3.30        4.48      0.89 o 
  -7   9   9      129.32      113.02      4.33 o 
  -6   9   9      129.96      108.04      4.53 o 
  -5   9   9        6.42        7.29      1.17 o 
  -4   9   9       45.63       41.82      2.77 o 
  -3   9   9      708.65      606.11     10.70 o 
  -2   9   9       93.25       76.15      3.93 o 
  -1   9   9      124.97      120.11      4.95 o 
   0   9   9      323.61      318.47     13.55 o 
   1   9   9      384.84      337.72      5.69 o 
   2   9   9      227.35      229.30      4.63 o 
   3   9   9      198.87      199.92      4.12 o 
   4   9   9       37.42       36.10      2.66 o 
   5   9   9      271.65      290.48      6.86 o 
   6   9   9       90.44       89.17      3.39 o 
   7   9   9       26.48       27.47      1.04 o 
  -8  10   9      119.15      131.32      3.61 o 
  -7  10   9       84.33       79.21      3.30 o 
  -6  10   9       10.48       10.56      1.44 o 
  -5  10   9        0.28        0.54      0.53 o 
  -4  10   9      300.89      299.65      7.00 o 
  -3  10   9       99.33      101.48      4.27 o 
  -2  10   9      165.63      152.60      5.29 o 
  -1  10   9       25.09       22.38      2.11 o 
   0  10   9        9.73       11.59      1.02 o 
   1  10   9      313.37      297.10      5.43 o 
   2  10   9       36.82       35.85      1.70 o 
   3  10   9      185.15      195.63      3.65 o 
   4  10   9       73.31       72.55      3.31 o 
   5  10   9        0.65        1.25      0.63 o 
   6  10   9       11.44        9.34      0.66 o 
  -7  11   9        1.11        2.39      0.62 o 
  -6  11   9      290.88      290.26      5.93 o 
  -5  11   9        7.66       10.98      1.58 o 
  -4  11   9      129.57      129.98      4.21 o 
  -3  11   9      385.97      386.77      7.63 o 
  -2  11   9       57.20       52.26      2.91 o 
  -1  11   9        0.02        2.22      0.87 o 
   0  11   9      262.31      253.29      4.02 o 
   1  11   9      383.15      379.98      4.96 o 
   2  11   9      240.22      241.43      7.32 o 
   3  11   9        6.52        6.33      0.98 o 
   4  11   9        5.33        6.56      0.92 o 
   5  11   9       40.68       48.48      1.83 o 
  -6  12   9        1.07        1.53      0.44 o 
  -5  12   9       78.98       92.54      2.95 o 
  -4  12   9       43.27       53.74      1.68 o 
  -3  12   9       11.27       14.12      1.33 o 
  -2  12   9      247.51      256.60      5.57 o 
  -1  12   9        7.38        6.23      0.99 o 
   0  12   9      163.31      166.83      4.30 o 
   1  12   9      318.87      352.11      5.65 o 
   2  12   9        2.01        2.63      0.35 o 
  -3  13   9        0.33        1.06      0.40 o 
  -2  13   9       19.02       26.17      0.94 o 
  -1  13   9       20.42       16.71      1.10 o 
  -2 -13  10      108.14      121.56      2.77 o 
  -1 -13  10       27.73       39.75      1.68 o 
   0 -13  10       14.84       17.56      1.11 o 
  -4 -12  10       10.26       10.62      0.63 o 
  -3 -12  10        0.55        1.19      0.38 o 
  -2 -12  10       45.46       50.41      2.37 o 
  -1 -12  10       94.06      107.03      3.53 o 
   0 -12  10       45.96       59.39      2.65 o 
   1 -12  10       26.01       23.72      1.63 o 
   2 -12  10       41.58       39.81      1.85 o 
   3 -12  10       41.63       48.65      1.94 o 
   4 -12  10        3.49        3.71      0.63 o 
  -6 -11  10        8.97        9.58      0.90 o 
  -5 -11  10       16.08       18.95      0.93 o 
  -4 -11  10        2.74        2.01      0.44 o 
  -3 -11  10        9.25        8.46      0.76 o 
  -2 -11  10        0.17        0.55      0.35 o 
  -1 -11  10       26.57       26.41      2.06 o 
   0 -11  10       22.69       20.20      1.81 o 
   1 -11  10       19.55       15.04      1.10 o 
   2 -11  10       26.55       22.81      1.03 o 
   3 -11  10       30.02       37.99      1.67 o 
   4 -11  10        5.39        5.34      0.92 o 
   5 -11  10       28.56       31.69      1.86 o 
   6 -11  10        1.20        1.41      0.50 o 
  -7 -10  10      105.55      108.16      3.00 o 
  -6 -10  10       17.27       18.58      0.92 o 
  -5 -10  10        0.97        1.26      0.41 o 
  -4 -10  10       11.65        9.31      0.85 o 
  -3 -10  10      174.07      140.53      3.17 o 
  -2 -10  10       13.17       18.28      1.21 o 
  -1 -10  10       13.35       16.02      1.12 o 
   0 -10  10       82.63       77.20      2.55 o 
   1 -10  10       17.82       18.20      1.01 o 
   2 -10  10        1.17        1.64      0.42 o 
   3 -10  10        7.21        6.75      0.96 o 
   4 -10  10        7.35       10.03      0.97 o 
   5 -10  10       35.21       36.98      2.33 o 
   6 -10  10      102.58      104.14      3.17 o 
   7 -10  10        9.09       13.18      1.09 o 
  -8  -9  10      113.57      125.90      3.17 o 
  -7  -9  10        9.62        9.25      1.11 o 
  -6  -9  10      159.08      152.29      5.18 o 
  -5  -9  10       15.77        9.79      0.87 o 
  -4  -9  10       45.20       43.51      1.85 o 
  -3  -9  10      616.98      545.42      6.61 o 
  -2  -9  10        0.04        1.19      0.50 o 
  -1  -9  10      426.29      409.09      5.92 o 
   0  -9  10      229.95      220.19      4.45 o 
   1  -9  10       30.27       33.26      1.79 o 
   2  -9  10      451.54      414.76      6.13 o 
   3  -9  10       71.36       74.98      2.58 o 
   4  -9  10       48.19       46.16      2.37 o 
   5  -9  10      125.91      121.04      4.55 o 
   6  -9  10       50.82       58.73      2.97 o 
   7  -9  10      289.59      293.82      4.00 o 
   8  -9  10      229.37      238.35      4.02 o 
  -9  -8  10      341.94      374.19      5.29 o 
  -8  -8  10       26.52       32.23      1.93 o 
  -7  -8  10       17.71       18.86      1.70 o 
  -6  -8  10       37.68       41.26      2.62 o 
  -5  -8  10        0.39        1.86      0.56 o 
  -4  -8  10       16.05       20.51      1.35 o 
  -3  -8  10      457.15      395.42      5.80 o 
  -2  -8  10       78.73       71.39      2.48 o 
  -1  -8  10       18.78       23.97      1.18 o 
   0  -8  10      202.23      181.61      4.10 o 
   1  -8  10      161.34      146.29      3.74 o 
   2  -8  10      126.45      116.84      3.35 o 
   3  -8  10       24.20       28.32      1.66 o 
   4  -8  10      176.90      162.72      4.52 o 
   5  -8  10       50.40       44.25      2.94 o 
   6  -8  10      249.93      244.65      6.42 o 
   7  -8  10       43.08       52.99      1.94 o 
   8  -8  10       10.86       11.71      0.92 o 
 -10  -7  10       78.59       82.11      2.37 o 
  -9  -7  10       50.54       51.15      2.15 o 
  -8  -7  10       24.80       31.72      2.07 o 
  -7  -7  10        2.34        3.04      0.92 o 
  -6  -7  10       32.19       40.52      2.70 o 
  -5  -7  10      770.93      655.95     18.74 o 
  -4  -7  10       39.55       35.47      1.76 o 
  -3  -7  10      367.12      288.45      4.98 o 
  -2  -7  10       75.08       70.06      2.45 o 
  -1  -7  10      392.80      341.03      5.48 o 
   0  -7  10      111.57       99.69      3.03 o 
   1  -7  10      458.85      455.97      6.52 o 
   2  -7  10      688.79      644.03      7.82 o 
   3  -7  10      550.72      475.73      6.70 o 
   4  -7  10       13.38       13.48      0.97 o 
   5  -7  10       91.58       80.81      4.07 o 
   6  -7  10       13.07       13.11      1.67 o 
   7  -7  10       14.85       11.94      1.04 o 
   8  -7  10        5.93        8.07      0.76 o 
   9  -7  10        0.24        1.31      0.46 o 
 -10  -6  10        6.27        5.23      0.80 o 
  -9  -6  10       10.89        9.88      1.12 o 
  -8  -6  10      111.33      117.44      4.15 o 
  -7  -6  10       61.99       70.53      3.50 o 
  -6  -6  10        0.26        1.27      0.77 o 
  -5  -6  10      172.82      149.87      5.71 o 
  -4  -6  10       81.32       95.13      8.80 o 
  -3  -6  10       58.40       65.76      2.19 o 
  -2  -6  10      136.57      126.70      3.01 o 
  -1  -6  10      362.91      356.43      4.14 o 
   0  -6  10      332.97      344.95      4.68 o 
   1  -6  10      154.77      152.79      2.87 o 
   2  -6  10      507.88      484.85      6.72 o 
   3  -6  10      607.28      576.60      6.06 o 
   4  -6  10        6.80        4.45      0.62 o 
   5  -6  10      264.88      253.43      7.19 o 
   6  -6  10      376.76      359.53      8.37 o 
   7  -6  10       20.19       25.19      1.54 o 
   8  -6  10      128.29      133.49      3.07 o 
   9  -6  10      276.45      288.93      5.54 o 
 -11  -5  10        0.00        0.36      0.33 o 
 -10  -5  10        2.27        3.01      0.64 o 
  -9  -5  10       21.28       20.86      1.66 o 
  -8  -5  10        8.25       11.38      1.45 o 
  -7  -5  10       39.22       31.69      2.43 o 
  -6  -5  10        6.08        5.41      1.18 o 
  -5  -5  10        8.75        5.97      1.16 o 
  -4  -5  10       74.65       74.69      2.68 o 
  -3  -5  10      171.30      160.65      4.21 o 
  -2  -5  10     1105.11     1050.30      8.35 o 
  -1  -5  10      225.97      232.24      4.59 o 
   0  -5  10      129.68      134.99      3.13 o 
   1  -5  10      362.29      320.48      5.52 o 
   2  -5  10      179.25      215.55      4.49 o 
   3  -5  10       68.89       68.90      1.98 o 
   4  -5  10      156.01      141.83      4.92 o 
   5  -5  10      180.51      160.74     12.51 o 
   6  -5  10       56.57       56.88      3.39 o 
   7  -5  10       52.93       39.60      1.97 o 
   8  -5  10       75.49       72.19      2.38 o 
   9  -5  10        9.04        6.74      1.03 o 
  10  -5  10        4.19        8.29      0.83 o 
 -11  -4  10        1.11        1.30      0.47 o 
 -10  -4  10      156.18      154.13      5.97 o 
  -9  -4  10      595.07      653.77     24.59 o 
  -8  -4  10       27.95       32.30      2.35 o 
  -7  -4  10       40.42       33.50      2.51 o 
  -6  -4  10       63.29       64.53      3.45 o 
  -5  -4  10      403.12      391.47      7.24 o 
  -4  -4  10      506.93      520.27      8.07 o 
  -3  -4  10       64.08       71.02      2.31 o 
  -2  -4  10      244.62      260.90     10.54 o 
  -1  -4  10     1299.62     1196.53     23.03 o 
   0  -4  10      238.20      223.70     10.23 o 
   1  -4  10      117.24      108.10      3.62 o 
   2  -4  10      216.95      245.67      4.20 o 
   3  -4  10        4.04        3.60      0.62 o 
   4  -4  10        0.11        0.71      0.49 o 
   5  -4  10       64.34       71.81      3.65 o 
   6  -4  10        3.60        2.74      0.97 o 
   7  -4  10       44.95       46.10      2.14 o 
   8  -4  10        1.46        3.77      0.66 o 
   9  -4  10       14.30       14.68      1.55 o 
  10  -4  10       19.34       20.49      1.43 o 
 -11  -3  10        9.47       11.72      1.16 o 
 -10  -3  10      191.10      181.37      6.11 o 
  -9  -3  10        8.40       10.08      0.95 o 
  -8  -3  10       86.08       88.81      3.86 o 
  -7  -3  10      515.09      532.01      9.70 o 
  -6  -3  10        2.59        1.71      0.73 o 
  -5  -3  10       25.65       33.40      2.07 o 
  -4  -3  10      559.53      581.51      8.28 o 
  -3  -3  10      104.20      126.57      7.37 o 
  -2  -3  10       85.51       79.66      6.02 o 
  -1  -3  10       37.56       32.53      2.65 o 
   0  -3  10      695.35      634.42     14.64 o 
   1  -3  10      377.65      371.80     13.06 o 
   2  -3  10       15.59       22.73      3.45 o 
   3  -3  10        1.70        3.39      0.63 o 
   4  -3  10       58.96       54.14      2.07 o 
   5  -3  10      607.04      556.96     28.33 o 
   6  -3  10      692.25      634.07      8.05 o 
   7  -3  10       32.61       33.21      1.93 o 
   8  -3  10       46.99       47.74      3.09 o 
   9  -3  10       66.72       65.73      3.24 o 
  10  -3  10       54.52       61.15      2.59 o 
 -12  -2  10       35.97       34.05      1.45 o 
 -11  -2  10       96.14       88.09      3.10 o 
 -10  -2  10       22.91       19.43      1.19 o 
  -9  -2  10       87.01       80.34      2.49 o 
  -8  -2  10        9.68        9.78      1.39 o 
  -7  -2  10        2.88        2.78      0.89 o 
  -6  -2  10      343.27      369.11     33.70 o 
  -5  -2  10      176.41      197.50     10.56 o 
  -4  -2  10      115.37      136.88      3.48 o 
  -3  -2  10      159.63      145.38      7.88 o 
  -2  -2  10       55.75       59.38      5.15 o 
  -1  -2  10       56.88       53.93      3.39 o 
   0  -2  10     1059.17     1119.56     45.83 o 
   1  -2  10      163.96      180.77      6.38 o 
   2  -2  10        0.00        1.08      1.08 o 
   3  -2  10      266.75      261.96      4.31 o 
   4  -2  10     1186.11     1141.44     11.72 o 
   5  -2  10       40.77       44.76      1.71 o 
   6  -2  10      196.15      164.34      4.09 o 
   7  -2  10       66.12       69.26      3.91 o 
   8  -2  10       29.53       35.12      2.69 o 
   9  -2  10       74.16       84.02      3.74 o 
  10  -2  10        1.48        0.87      0.53 o 
 -12  -1  10      367.17      403.50      5.15 o 
 -11  -1  10        0.15       -0.07      0.45 o 
 -10  -1  10        2.54        2.75      0.55 o 
  -9  -1  10      331.25      315.25      5.19 o 
  -8  -1  10        3.60        7.20      0.89 o 
  -7  -1  10      299.86      318.66      7.46 o 
  -6  -1  10      476.83      497.87      9.27 o 
  -5  -1  10       33.61       38.73      2.56 o 
  -4  -1  10        1.22        2.48      1.44 o 
  -3  -1  10        3.54        3.62      1.41 o 
  -2  -1  10      149.26      161.72      8.44 o 
  -1  -1  10      272.94      302.77     11.61 o 
   0  -1  10      494.49      496.26     27.97 o 
   1  -1  10      107.51      103.08      4.71 o 
   2  -1  10       69.75       81.87      4.36 o 
   3  -1  10      143.53      149.34      3.02 o 
   4  -1  10       33.35       24.18      1.37 o 
   5  -1  10        0.00        0.76      0.45 o 
   6  -1  10       26.28       26.93      2.46 o 
   7  -1  10       11.22        9.42      1.54 o 
   8  -1  10        6.00        5.55      1.24 o 
   9  -1  10        0.47        1.80      0.83 o 
  10  -1  10       11.98       15.31      1.43 o 
 -12   0  10      120.80      131.05      2.97 o 
 -11   0  10      223.56      234.62      5.13 o 
 -10   0  10       86.48       90.03      2.54 o 
  -9   0  10       39.79       41.64      1.92 o 
  -8   0  10      126.72      112.93      2.82 o 
  -7   0  10      505.37      512.93     12.98 o 
  -6   0  10        0.10       -0.12      0.70 o 
  -5   0  10      217.42      231.55      5.27 o 
  -4   0  10      117.28      117.29      7.16 o 
  -3   0  10        1.88        0.79      0.92 o 
  -2   0  10      117.57      115.31      7.18 o 
  -1   0  10     1163.22     1126.20     22.32 o 
   0   0  10     1036.97     1021.34     21.71 o 
   1   0  10        4.22        0.72      0.51 o 
   2   0  10      328.89      320.18     11.57 o 
   3   0  10      197.12      214.29      4.57 o 
   4   0  10      264.12      247.28      5.05 o 
   5   0  10      800.93      781.15     12.41 o 
   6   0  10      105.63       94.06      4.50 o 
   7   0  10      285.16      270.41      7.58 o 
   8   0  10      104.25       96.92      4.41 o 
   9   0  10      107.56      108.54      4.27 o 
  10   0  10       82.78       92.14      3.30 o 
 -12   1  10       50.37       61.01      1.98 o 
 -11   1  10       83.06       81.88      3.02 o 
 -10   1  10       13.22       12.87      1.01 o 
  -9   1  10      235.24      207.86      6.07 o 
  -8   1  10      500.64      476.86      6.40 o 
  -7   1  10      306.27      299.93      6.13 o 
  -6   1  10      142.72      171.36      4.00 o 
  -5   1  10       24.97       32.64      2.04 o 
  -4   1  10      177.08      188.31      9.23 o 
  -3   1  10      424.83      446.98     14.23 o 
  -2   1  10      125.85      128.21      7.69 o 
  -1   1  10      252.91      275.11     11.19 o 
   0   1  10      258.25      242.66     10.48 o 
   1   1  10       54.50       56.05      5.21 o 
   2   1  10      120.12      134.65      5.38 o 
   3   1  10       14.35       24.12      1.60 o 
   4   1  10        0.33        0.47      0.46 o 
   5   1  10       19.13       25.13      1.53 o 
   6   1  10      582.88      538.31     10.58 o 
   7   1  10       34.32       33.75      2.73 o 
   8   1  10      130.90      124.18      4.94 o 
   9   1  10       80.20       82.47      3.65 o 
  10   1  10       13.44       11.46      1.20 o 
 -12   2  10       52.40       59.94      1.81 o 
 -11   2  10      379.03      430.76      8.88 o 
 -10   2  10       19.12       14.67      1.05 o 
  -9   2  10       46.35       48.61      2.17 o 
  -8   2  10       85.07       70.26      2.41 o 
  -7   2  10      479.22      437.88      7.46 o 
  -6   2  10        0.32        2.49      2.24 o 
  -5   2  10      163.44      155.29      3.48 o 
  -4   2  10      325.63      354.09      5.09 o 
  -3   2  10       24.97       20.97      3.24 o 
  -2   2  10      133.48      144.09      8.24 o 
  -1   2  10      345.83      389.22     13.48 o 
   0   2  10        6.38        8.96      2.18 o 
   1   2  10      426.72      398.55      9.10 o 
   2   2  10        0.03        1.49      0.78 o 
   3   2  10      134.92      150.59      3.86 o 
   4   2  10       20.55       25.19      2.15 o 
   5   2  10       45.18       47.00      2.05 o 
   6   2  10       10.57        6.69      1.26 o 
   7   2  10      139.48      125.70     10.02 o 
   8   2  10       77.06       61.89      3.40 o 
   9   2  10        2.31        0.88      0.63 o 
  10   2  10       40.86       50.74      2.27 o 
 -11   3  10        0.05        0.42      0.29 o 
 -10   3  10        7.53        8.65      1.39 o 
  -9   3  10       63.28       50.91      1.80 o 
  -8   3  10       90.38       99.02      2.97 o 
  -7   3  10      111.31       99.92      3.41 o 
  -6   3  10      533.77      488.63      6.92 o 
  -5   3  10       62.99       60.92      2.22 o 
  -4   3  10        0.68        1.65      0.45 o 
  -3   3  10       85.90      106.74      3.68 o 
  -2   3  10      328.27      317.85     12.34 o 
  -1   3  10       11.42       13.62      2.61 o 
   0   3  10      196.20      188.55      9.39 o 
   1   3  10     1062.07     1053.55     17.27 o 
   2   3  10      565.39      566.42      8.45 o 
   3   3  10      101.46      104.81      3.27 o 
   4   3  10        2.08        2.17      0.56 o 
   5   3  10     1463.46     1429.32     30.00 o 
   6   3  10      303.98      272.38      7.33 o 
   7   3  10      204.81      215.05      5.66 o 
   8   3  10        9.95        9.75      1.39 o 
   9   3  10        1.06        1.86      0.64 o 
  10   3  10        0.00        0.76      0.42 o 
 -11   4  10      126.55      128.96      2.07 o 
 -10   4  10        9.87       10.03      0.81 o 
  -9   4  10       57.43       55.45      1.64 o 
  -8   4  10        1.04        1.89      0.60 o 
  -7   4  10      353.47      280.83      5.28 o 
  -6   4  10     1056.10      995.50      9.96 o 
  -5   4  10      630.37      553.71      7.67 o 
  -4   4  10       57.32       70.55      1.93 o 
  -3   4  10       59.90       59.85      2.13 o 
  -2   4  10     1191.96     1167.21      9.19 o 
  -1   4  10      429.64      455.90      7.67 o 
   0   4  10      133.81      147.11      4.48 o 
   1   4  10       99.58       91.07      3.48 o 
   2   4  10      103.57      103.45      3.72 o 
   3   4  10        1.02        3.00      0.76 o 
   4   4  10        2.79        6.71      1.21 o 
   5   4  10      718.84      672.42     10.94 o 
   6   4  10      570.57      552.20      7.28 o 
   7   4  10      406.96      415.95      7.32 o 
   8   4  10       19.19       16.49      1.62 o 
   9   4  10       32.11       32.22      1.91 o 
 -10   5  10        3.64        2.38      0.66 o 
  -9   5  10       64.86       80.15      1.91 o 
  -8   5  10      233.33      221.21      4.69 o 
  -7   5  10      216.67      208.14      4.97 o 
  -6   5  10      454.85      403.14      6.41 o 
  -5   5  10      158.34      152.08      3.91 o 
  -4   5  10       97.97      101.43      2.51 o 
  -3   5  10       24.08       18.62      1.04 o 
  -2   5  10      182.66      178.94      3.04 o 
  -1   5  10       49.30       37.97      1.71 o 
   0   5  10      219.95      211.62      3.91 o 
   1   5  10      548.15      542.86     14.81 o 
   2   5  10      648.46      619.80     10.96 o 
   3   5  10       17.36       19.40      1.96 o 
   4   5  10      542.08      536.13      9.73 o 
   5   5  10      713.00      700.99     29.48 o 
   6   5  10        0.09        0.72      0.48 o 
   7   5  10       22.05       19.77      1.26 o 
   8   5  10       12.78       12.13      0.84 o 
   9   5  10        4.77        6.35      0.77 o 
 -10   6  10       33.35       35.39      1.86 o 
  -9   6  10        1.26        1.17      0.33 o 
  -8   6  10       59.45       55.68      1.76 o 
  -7   6  10       92.65       92.14      2.42 o 
  -6   6  10        1.53        2.40      0.67 o 
  -5   6  10      111.63       95.46      3.14 o 
  -4   6  10      331.63      311.63      5.16 o 
  -3   6  10       51.98       44.48      1.70 o 
  -2   6  10       26.96       31.99      1.42 o 
  -1   6  10        7.52       10.57      1.07 o 
   0   6  10       23.89       27.39      1.59 o 
   1   6  10      218.08      200.98      6.40 o 
   2   6  10        0.37        1.63      0.80 o 
   3   6  10       10.89        9.54      1.06 o 
   4   6  10        0.36        1.08      0.48 o 
   5   6  10       86.70       87.93      4.32 o 
   6   6  10      327.11      341.06      5.39 o 
   7   6  10        8.94        5.14      0.67 o 
   8   6  10       14.89       24.94      1.02 o 
 -10   7  10        5.87        7.38      0.72 o 
  -9   7  10      126.11      128.19      2.72 o 
  -8   7  10      128.07      124.66      2.49 o 
  -7   7  10        0.20        0.65      0.39 o 
  -6   7  10       51.47       42.40      2.08 o 
  -5   7  10      474.55      408.24      6.44 o 
  -4   7  10      203.77      186.86      3.49 o 
  -3   7  10      901.55      825.35      7.90 o 
  -2   7  10        8.16        9.56      0.82 o 
  -1   7  10      225.05      214.40      4.44 o 
   0   7  10       83.65       92.38      2.40 o 
   1   7  10       17.52       23.72      3.01 o 
   2   7  10        1.44        1.37      0.57 o 
   3   7  10      192.43      184.38      4.95 o 
   4   7  10        8.81        9.42      0.99 o 
   5   7  10        2.03        2.09      0.93 o 
   6   7  10       31.86       28.07      2.19 o 
   7   7  10      187.81      189.74      4.67 o 
  -9   8  10       11.33        8.05      0.93 o 
  -8   8  10       14.38       19.54      1.66 o 
  -7   8  10      234.77      207.82      5.24 o 
  -6   8  10      101.54      100.46      3.02 o 
  -5   8  10       40.79       45.16      1.66 o 
  -4   8  10      206.77      189.08      3.44 o 
  -3   8  10       23.01       20.32      1.17 o 
  -2   8  10       49.21       38.02      1.97 o 
  -1   8  10       60.38       59.13      1.91 o 
   0   8  10      418.27      364.52      8.26 o 
   1   8  10      412.56      389.36      6.18 o 
   2   8  10       13.80       14.29      1.25 o 
   3   8  10      126.68      125.29      3.37 o 
   4   8  10       55.72       57.64      2.12 o 
   5   8  10        0.71        0.54      0.67 o 
   6   8  10       22.88       19.69      1.68 o 
   7   8  10        1.97        3.07      0.43 o 
  -9   9  10        1.50        0.97      0.38 o 
  -8   9  10      139.19      145.93      3.91 o 
  -7   9  10        9.14       13.43      1.46 o 
  -6   9  10      163.69      151.00      5.04 o 
  -5   9  10       18.15       18.76      1.69 o 
  -4   9  10        8.47       10.34      1.39 o 
  -3   9  10        5.05        5.65      1.16 o 
  -2   9  10      206.03      192.93      6.03 o 
  -1   9  10       68.94       64.21      3.54 o 
   0   9  10       28.25       24.40      1.51 o 
   1   9  10       12.04       11.13      1.05 o 
   2   9  10       42.54       49.20      2.06 o 
   3   9  10        0.26        0.16      0.35 o 
   4   9  10        8.70        8.17      1.27 o 
   5   9  10      344.80      363.35      6.96 o 
   6   9  10       23.30       23.89      1.55 o 
  -8  10  10       10.21        8.34      0.82 o 
  -7  10  10      227.86      226.83      4.89 o 
  -6  10  10       47.97       44.08      2.50 o 
  -5  10  10       20.41       19.37      1.56 o 
  -4  10  10       87.19       80.89      3.43 o 
  -3  10  10        8.73        7.59      1.20 o 
  -2  10  10       16.74       16.15      1.73 o 
  -1  10  10       16.94       14.54      1.66 o 
   0  10  10        7.72        9.30      2.54 o 
   1  10  10        4.19        7.73      0.82 o 
   2  10  10       17.71       17.26      1.11 o 
   3  10  10        0.25        0.36      0.32 o 
   4  10  10        0.00        0.50      0.51 o 
   5  10  10      115.28      115.92      3.22 o 
  -7  11  10       61.92       59.07      1.93 o 
  -6  11  10       56.70       67.20      2.53 o 
  -5  11  10       19.95       17.98      0.96 o 
  -4  11  10       39.53       37.04      2.06 o 
  -3  11  10       16.71       17.34      1.58 o 
  -2  11  10        6.63        9.34      1.21 o 
  -1  11  10       89.17       77.75      3.27 o 
   0  11  10      194.58      215.27      5.25 o 
   1  11  10      100.87       90.23      2.15 o 
   2  11  10       18.91       17.71      0.92 o 
   3  11  10      145.44      144.12      3.52 o 
   4  11  10       73.66       79.05      2.28 o 
  -4  12  10       63.21       62.53      1.52 o 
  -3  12  10        4.29        5.63      0.57 o 
  -2  12  10        0.16        0.36      0.45 o 
  -1  12  10      166.10      174.73      4.04 o 
   0  12  10      158.00      179.34      3.84 o 
   1  12  10       59.02       68.94      2.06 o 
  -3 -12  11       31.44       27.19      1.40 o 
  -2 -12  11       35.19       43.06      1.95 o 
  -1 -12  11        2.12        3.14      0.66 o 
   0 -12  11      116.00      148.56      3.70 o 
   1 -12  11       45.68       54.24      2.11 o 
  -5 -11  11        2.28        1.98      0.31 o 
  -4 -11  11       60.39       60.48      1.59 o 
  -3 -11  11        0.40        0.65      0.33 o 
  -2 -11  11        2.88        4.92      0.56 o 
  -1 -11  11        0.43        2.15      0.74 o 
   0 -11  11       48.85       58.34      2.81 o 
   1 -11  11       23.39       24.08      1.78 o 
   2 -11  11        8.95        7.08      0.64 o 
   3 -11  11       32.42       30.08      1.14 o 
   4 -11  11        0.36        0.40      0.44 o 
   5 -11  11        0.41        0.44      0.24 o 
  -7 -10  11      166.07      169.49      3.24 o 
  -6 -10  11       20.79       18.52      1.34 o 
  -5 -10  11        6.64        5.71      0.58 o 
  -4 -10  11       14.14       12.70      0.90 o 
  -3 -10  11        9.63        7.87      0.77 o 
  -2 -10  11       98.72       91.64      2.72 o 
  -1 -10  11       40.25       39.72      2.57 o 
   0 -10  11        8.84        7.09      1.16 o 
   1 -10  11        2.33        1.71      0.76 o 
   2 -10  11       73.40       71.17      2.20 o 
   3 -10  11       60.10       67.43      2.06 o 
   4 -10  11       68.79       78.36      3.20 o 
   5 -10  11        8.00       10.18      1.16 o 
   6 -10  11        2.32        3.03      0.51 o 
  -8  -9  11        1.24        3.58      0.54 o 
  -7  -9  11       97.87      115.47      3.35 o 
  -6  -9  11       35.85       42.71      2.31 o 
  -5  -9  11       20.65       23.67      1.23 o 
  -4  -9  11        3.82        6.04      0.72 o 
  -3  -9  11       52.66       49.58      1.95 o 
  -2  -9  11      104.33      115.48      2.97 o 
  -1  -9  11      470.91      437.14     21.76 o 
   0  -9  11       26.83       23.54      2.13 o 
   1  -9  11        2.43        1.54      0.49 o 
   2  -9  11      377.04      359.16      5.35 o 
   3  -9  11      451.44      452.26      5.89 o 
   4  -9  11        0.13        0.41      0.38 o 
   5  -9  11        1.92        1.88      0.75 o 
   6  -9  11      319.10      327.44      4.72 o 
   7  -9  11       77.29       87.83      2.50 o 
  -9  -8  11        6.12        5.83      0.65 o 
  -8  -8  11       23.45       21.52      1.46 o 
  -7  -8  11      528.15      565.22      8.37 o 
  -6  -8  11       13.47       13.80      1.54 o 
  -5  -8  11       11.60       13.78      1.29 o 
  -4  -8  11        6.80        2.36      0.57 o 
  -3  -8  11       14.66       15.07      1.20 o 
  -2  -8  11       23.20       25.87      1.50 o 
  -1  -8  11       52.35       47.85      5.65 o 
   0  -8  11       78.23       61.95      3.48 o 
   1  -8  11        1.04        1.20      0.68 o 
   2  -8  11       71.88       61.96      2.37 o 
   3  -8  11        0.92        2.96      0.61 o 
   4  -8  11      109.89      110.84      2.98 o 
   5  -8  11       99.27       97.73      4.11 o 
   6  -8  11        4.94        9.12      1.29 o 
   7  -8  11       24.30       24.24      1.21 o 
   8  -8  11       38.16       43.79      1.75 o 
  -9  -7  11       18.96       25.61      0.83 o 
  -8  -7  11       30.13       25.86      1.79 o 
  -7  -7  11      145.07      143.83      4.63 o 
  -6  -7  11       62.56       54.41      3.05 o 
  -5  -7  11      141.83      139.90      3.30 o 
  -4  -7  11      430.14      374.46      5.84 o 
  -3  -7  11      143.89      138.16      3.46 o 
  -2  -7  11      213.40      213.83      4.29 o 
  -1  -7  11      697.07      652.42     33.85 o 
   0  -7  11      359.23      355.39      8.24 o 
   1  -7  11       96.99      106.83      3.11 o 
   2  -7  11      224.37      195.02      4.25 o 
   3  -7  11      214.12      196.62      4.26 o 
   4  -7  11       42.61       44.47      2.00 o 
   5  -7  11      113.71      121.83      4.80 o 
   6  -7  11       12.96       10.33      1.43 o 
   7  -7  11       58.58       59.32      2.04 o 
   8  -7  11       12.90       14.87      1.29 o 
 -10  -6  11       42.65       44.34      1.77 o 
  -9  -6  11       87.15       89.53      2.16 o 
  -8  -6  11        1.07        2.71      0.77 o 
  -7  -6  11      254.05      253.84      6.44 o 
  -6  -6  11      185.92      159.98      5.36 o 
  -5  -6  11       55.84       54.17      2.54 o 
  -4  -6  11        3.65        4.62      0.87 o 
  -3  -6  11        9.26       12.53      2.51 o 
  -2  -6  11       37.25       31.82      1.68 o 
  -1  -6  11        0.86        0.96      0.45 o 
   0  -6  11     1166.69     1101.81     37.42 o 
   1  -6  11       12.50       13.70      1.17 o 
   2  -6  11        1.23        1.49      0.55 o 
   3  -6  11      435.20      394.77      6.12 o 
   4  -6  11      334.94      313.29      5.46 o 
   5  -6  11      106.18       97.32      5.13 o 
   6  -6  11       92.56       79.40      3.81 o 
   7  -6  11       78.87       78.84      2.49 o 
   8  -6  11       35.97       35.16      2.15 o 
   9  -6  11       31.66       42.76      1.84 o 
 -10  -5  11       47.66       51.16      1.39 o 
  -9  -5  11        0.47        1.48      0.52 o 
  -8  -5  11       75.35       66.23      3.18 o 
  -7  -5  11       56.15       45.47      2.88 o 
  -6  -5  11      382.55      366.22      8.19 o 
  -5  -5  11      111.95      100.02      4.34 o 
  -4  -5  11      727.38      653.51     33.81 o 
  -3  -5  11      140.41      138.03      3.43 o 
  -2  -5  11      776.87      731.60      7.80 o 
  -1  -5  11        0.18        1.73      0.47 o 
   0  -5  11     1024.31      998.99     13.27 o 
   1  -5  11       60.38       72.79      2.37 o 
   2  -5  11      145.49      129.15      3.47 o 
   3  -5  11      536.58      502.82      6.91 o 
   4  -5  11      126.07      109.37      3.23 o 
   5  -5  11       16.87       17.68      1.46 o 
   6  -5  11       63.08       49.41      2.23 o 
   7  -5  11      105.43      105.55      3.00 o 
   8  -5  11       36.84       40.12      2.45 o 
   9  -5  11        8.48       11.79      1.15 o 
 -11  -4  11        1.61        1.53      0.41 o 
 -10  -4  11       87.95       99.33      2.17 o 
  -9  -4  11       53.63       68.38      1.76 o 
  -8  -4  11       45.87       37.81      2.50 o 
  -7  -4  11      384.94      329.53      7.69 o 
  -6  -4  11       51.96       51.53      3.16 o 
  -5  -4  11      183.15      175.05      5.71 o 
  -4  -4  11      206.21      188.66      5.31 o 
  -3  -4  11      743.75      740.35      8.12 o 
  -2  -4  11       75.02       74.05      2.47 o 
  -1  -4  11       26.89       23.89      1.30 o 
   0  -4  11        2.49        2.09      0.50 o 
   1  -4  11      552.89      517.40      6.19 o 
   2  -4  11     1296.56     1143.79     16.24 o 
   3  -4  11       33.90       30.11      1.70 o 
   4  -4  11       28.26       25.00      1.58 o 
   5  -4  11      947.17      929.77     43.29 o 
   6  -4  11       46.57       38.51      1.99 o 
   7  -4  11       48.75       38.28      1.88 o 
   8  -4  11       48.30       47.05      2.78 o 
   9  -4  11        0.45        2.94      0.70 o 
 -11  -3  11        1.68        2.02      0.51 o 
 -10  -3  11       63.59       62.12      1.84 o 
  -9  -3  11      127.85      124.70      2.44 o 
  -8  -3  11     1122.64     1097.45     13.34 o 
  -7  -3  11       78.41       70.63      3.61 o 
  -6  -3  11        1.96        4.33      1.03 o 
  -5  -3  11      584.43      551.66     10.09 o 
  -4  -3  11        5.21        8.45      1.33 o 
  -3  -3  11      293.71      270.98      4.29 o 
  -2  -3  11      133.05      145.63      3.16 o 
  -1  -3  11      101.63      109.19      2.68 o 
   0  -3  11        5.95        9.69      0.81 o 
   1  -3  11      105.60       91.32      2.56 o 
   2  -3  11      100.31      111.87      4.55 o 
   3  -3  11       40.54       46.84      1.95 o 
   4  -3  11       59.77       60.92      3.96 o 
   5  -3  11       88.34       86.42      5.79 o 
   6  -3  11      114.09      118.23      3.46 o 
   7  -3  11      438.34      408.05      8.95 o 
   8  -3  11       19.09       16.12      1.73 o 
   9  -3  11       31.25       32.96      2.10 o 
  10  -3  11        0.65        0.76      0.38 o 
 -11  -2  11      103.19      101.02      2.89 o 
 -10  -2  11      115.98      123.80      2.70 o 
  -9  -2  11       60.35       69.71      2.17 o 
  -8  -2  11        0.08        0.98      0.65 o 
  -7  -2  11      142.15      117.32      4.68 o 
  -6  -2  11      739.69      674.55     11.20 o 
  -5  -2  11        6.99       12.36      1.59 o 
  -4  -2  11       14.54       15.56      1.74 o 
  -3  -2  11      686.41      661.55     10.60 o 
  -2  -2  11      122.29      150.51      4.26 o 
  -1  -2  11     1860.75     1748.81     29.71 o 
   0  -2  11      121.59      117.07      3.77 o 
   1  -2  11      497.19      494.34      5.88 o 
   2  -2  11        0.47        0.10      0.44 o 
   3  -2  11      331.30      324.78      5.91 o 
   4  -2  11        8.29       13.65      8.16 o 
   5  -2  11       18.93       19.69      1.46 o 
   6  -2  11        1.45        2.00      0.87 o 
   7  -2  11        9.10        9.78      1.51 o 
   8  -2  11      200.15      216.98      6.17 o 
   9  -2  11       70.31       74.93      3.20 o 
  10  -2  11        9.46        7.68      0.87 o 
 -11  -1  11      256.72      270.58      4.80 o 
 -10  -1  11       26.94       21.81      1.69 o 
  -9  -1  11       25.12       25.40      1.16 o 
  -8  -1  11        1.04        3.87      0.48 o 
  -7  -1  11      633.90      662.54     45.28 o 
  -6  -1  11        9.89       13.63      1.68 o 
  -5  -1  11      595.17      577.11     10.23 o 
  -4  -1  11      185.39      197.32      4.97 o 
  -3  -1  11       10.65       23.68      1.73 o 
  -2  -1  11      215.75      231.36     10.58 o 
  -1  -1  11      180.86      166.21      9.06 o 
   0  -1  11        4.65        2.58      1.41 o 
   1  -1  11      212.60      230.12      5.29 o 
   2  -1  11      665.97      620.03      9.61 o 
   3  -1  11        2.21       11.87      1.16 o 
   4  -1  11       32.99       34.70      2.62 o 
   5  -1  11       74.27       65.23      3.70 o 
   6  -1  11      250.02      224.49      7.93 o 
   7  -1  11       12.07        7.58      1.34 o 
   8  -1  11       56.41       59.38      3.26 o 
   9  -1  11      122.02      126.58      4.19 o 
  10  -1  11        2.75        4.22      0.70 o 
 -11   0  11        0.38        0.65      0.27 o 
 -10   0  11        0.66        3.51      1.95 o 
  -9   0  11      120.70      114.43      2.76 o 
  -8   0  11      296.45      278.98      6.09 o 
  -7   0  11      602.90      595.85      6.25 o 
  -6   0  11       10.94       12.49      1.62 o 
  -5   0  11      110.32      104.52      4.43 o 
  -4   0  11       31.37       33.95      1.90 o 
  -3   0  11      218.84      215.64      4.63 o 
  -2   0  11      134.83      139.66      5.89 o 
  -1   0  11      507.83      492.02     15.80 o 
   0   0  11      736.87      760.53     19.61 o 
   1   0  11        1.01       12.28     21.80 o 
   2   0  11      453.88      463.99      8.88 o 
   3   0  11        0.04        0.50      0.48 o 
   4   0  11       72.15       83.40      3.94 o 
   5   0  11       11.44        9.62      0.98 o 
   6   0  11        1.63        2.11      0.52 o 
   7   0  11        0.01        0.31      0.62 o 
   8   0  11       81.93       88.11      3.94 o 
   9   0  11       32.44       30.33      2.06 o 
  10   0  11        2.49        3.41      0.62 o 
 -11   1  11       62.58       68.98      1.61 o 
 -10   1  11        1.90        1.72      0.49 o 
  -9   1  11      235.92      260.17      4.25 o 
  -8   1  11       78.44       83.60      3.02 o 
  -7   1  11       64.84       63.63      2.52 o 
  -6   1  11      241.10      250.83      4.98 o 
  -5   1  11       39.60       41.81      2.43 o 
  -4   1  11       61.32       73.35      2.38 o 
  -3   1  11       13.11       15.13      1.42 o 
  -2   1  11      161.75      159.10      8.98 o 
  -1   1  11      135.61      139.72      8.42 o 
   0   1  11      102.70      108.55      4.93 o 
   1   1  11       48.88       53.01      2.87 o 
   2   1  11      570.32      560.92     10.68 o 
   3   1  11       58.42       53.98      2.71 o 
   4   1  11      895.77      858.16     10.75 o 
   5   1  11     1285.08     1206.30     10.39 o 
   6   1  11        1.76        1.55      0.80 o 
   7   1  11      127.30      118.64      4.77 o 
   8   1  11        4.84        5.88      1.13 o 
   9   1  11      107.18      118.14      3.85 o 
  10   1  11       77.58       84.97      2.50 o 
 -11   2  11       23.25       26.70      0.96 o 
 -10   2  11       81.58       82.50      3.34 o 
  -9   2  11      278.10      333.91      7.36 o 
  -8   2  11        1.39        0.46      0.43 o 
  -7   2  11        5.54        7.29      1.59 o 
  -6   2  11      598.20      583.74      7.65 o 
  -5   2  11        3.50        9.67      4.45 o 
  -4   2  11      243.33      231.44      4.26 o 
  -3   2  11      234.01      250.24      3.55 o 
  -2   2  11      432.74      488.97      5.93 o 
  -1   2  11      546.59      582.13      9.91 o 
   0   2  11      525.32      550.90      8.53 o 
   1   2  11     1470.58     1516.88     25.55 o 
   2   2  11       73.34       56.97      2.81 o 
   3   2  11        2.71        4.38      1.08 o 
   4   2  11       75.68       60.21      2.31 o 
   5   2  11      111.59       99.15      2.95 o 
   6   2  11      180.07      182.15      5.87 o 
   7   2  11      114.11      116.61      5.36 o 
   8   2  11       36.71       43.88      2.61 o 
   9   2  11       42.07       38.24      2.09 o 
 -11   3  11       32.88       35.18      1.47 o 
 -10   3  11       57.57       48.02      1.78 o 
  -9   3  11      128.11      137.33      3.53 o 
  -8   3  11       11.19        9.74      1.02 o 
  -7   3  11        0.00        1.89      0.67 o 
  -6   3  11      405.44      362.96      6.02 o 
  -5   3  11      406.98      402.41      6.32 o 
  -4   3  11      835.43      783.90      8.60 o 
  -3   3  11      786.20      786.25      6.67 o 
  -2   3  11     1442.70     1416.10      8.35 o 
  -1   3  11       18.78       22.49      1.31 o 
   0   3  11        0.42        0.41      0.51 o 
   1   3  11      149.63      139.89      5.17 o 
   2   3  11        4.29        4.74      0.79 o 
   3   3  11       28.35       26.11      2.28 o 
   4   3  11      253.44      222.43      6.34 o 
   5   3  11      623.05      626.38      7.25 o 
   6   3  11      531.55      542.91      9.72 o 
   7   3  11        0.06        1.32      0.51 o 
   8   3  11      201.34      202.30      5.18 o 
   9   3  11       64.57       75.56      2.66 o 
 -10   4  11       71.26       74.38      2.89 o 
  -9   4  11      111.04       99.05      2.64 o 
  -8   4  11      184.22      161.36      3.77 o 
  -7   4  11      235.94      224.28      4.69 o 
  -6   4  11       23.20       15.39      1.47 o 
  -5   4  11        6.36        7.05      0.93 o 
  -4   4  11      286.35      270.70      5.11 o 
  -3   4  11      464.28      460.31      5.26 o 
  -2   4  11      555.94      540.15      8.46 o 
  -1   4  11      175.96      163.83      3.54 o 
   0   4  11        9.54        8.34      1.17 o 
   1   4  11      434.69      385.57      7.37 o 
   2   4  11      198.75      181.85      5.99 o 
   3   4  11       63.21       70.91      3.71 o 
   4   4  11       34.61       47.24      2.94 o 
   5   4  11       66.35       66.82      2.30 o 
   6   4  11       52.22       50.33      2.09 o 
   7   4  11      355.99      356.25      5.02 o 
   8   4  11       39.20       35.55      2.00 o 
   9   4  11       62.67       62.24      2.03 o 
 -10   5  11        0.87        0.97      0.47 o 
  -9   5  11        0.38        2.88      0.58 o 
  -8   5  11        9.50       11.03      1.03 o 
  -7   5  11      181.99      177.08      4.13 o 
  -6   5  11        7.17        7.20      0.94 o 
  -5   5  11      110.80       89.97      3.06 o 
  -4   5  11      342.28      322.23      5.63 o 
  -3   5  11      234.85      212.03      3.64 o 
  -2   5  11        2.24        3.14      0.54 o 
  -1   5  11      149.64      132.57      3.53 o 
   0   5  11      344.62      332.47      6.44 o 
   1   5  11        7.58       10.10      1.55 o 
   2   5  11      157.77      153.06      5.57 o 
   3   5  11       27.65       23.77      2.19 o 
   4   5  11     1007.14      947.36     12.71 o 
   5   5  11       38.15       35.90      2.77 o 
   6   5  11       42.37       35.41      1.65 o 
   7   5  11       31.98       33.08      1.43 o 
   8   5  11        7.68        6.36      0.77 o 
  -9   6  11       60.60       57.65      2.67 o 
  -8   6  11       15.16       15.81      0.90 o 
  -7   6  11        1.15        1.48      0.43 o 
  -6   6  11       33.53       26.87      1.67 o 
  -5   6  11       78.69       72.98      2.72 o 
  -4   6  11        3.19        5.83      0.68 o 
  -3   6  11      712.27      648.98      7.33 o 
  -2   6  11      510.71      485.17      9.31 o 
  -1   6  11      374.00      351.41      5.80 o 
   0   6  11       38.02       31.08      1.71 o 
   1   6  11        5.74        4.62      1.17 o 
   2   6  11        3.59        4.84      1.11 o 
   3   6  11      117.11      112.23      3.35 o 
   4   6  11       69.39       70.44      2.53 o 
   5   6  11      146.80      128.36      4.93 o 
   6   6  11       40.54       42.08      2.60 o 
   7   6  11       45.88       53.59      2.45 o 
  -9   7  11       76.37       91.66      2.61 o 
  -8   7  11        0.33        0.45      0.31 o 
  -7   7  11       87.48       75.74      2.02 o 
  -6   7  11       91.30       83.35      2.78 o 
  -5   7  11      260.15      270.94      5.83 o 
  -4   7  11      263.70      246.80      3.92 o 
  -3   7  11       38.98       33.41      1.48 o 
  -2   7  11      116.57      107.23      2.54 o 
  -1   7  11      165.07      156.47      3.10 o 
   0   7  11        0.37        0.69      0.44 o 
   1   7  11      636.98      589.25      7.66 o 
   2   7  11       45.14       42.29      2.06 o 
   3   7  11      174.95      156.20      3.80 o 
   4   7  11        0.45        0.69      0.43 o 
   5   7  11      446.34      444.79      8.60 o 
   6   7  11       23.71       24.57      1.86 o 
   7   7  11        5.39        4.64      0.69 o 
  -8   8  11       61.70       67.85      2.60 o 
  -7   8  11      454.56      441.56      7.68 o 
  -6   8  11      659.08      646.10      5.88 o 
  -5   8  11       28.14       32.36      1.34 o 
  -4   8  11        0.15        0.54      0.37 o 
  -3   8  11       85.19       80.58      2.76 o 
  -2   8  11      104.85      101.60      3.09 o 
  -1   8  11      128.31      115.10      4.80 o 
   0   8  11      126.36      121.17      5.25 o 
   1   8  11      137.71      125.56      3.41 o 
   2   8  11        2.07        2.51      0.62 o 
   3   8  11        4.06        4.56      0.69 o 
   4   8  11       18.29       20.17      1.15 o 
   5   8  11       19.25       17.36      1.61 o 
   6   8  11       79.14       93.06      3.04 o 
  -8   9  11       21.94       17.20      1.14 o 
  -7   9  11       77.62       83.73      3.03 o 
  -6   9  11      114.33      114.69      3.99 o 
  -5   9  11       18.64       26.31      1.79 o 
  -4   9  11        0.17        0.46      0.55 o 
  -3   9  11      280.53      256.03      6.41 o 
  -2   9  11        0.02        0.27      0.58 o 
  -1   9  11       25.13       27.88      2.29 o 
   0   9  11      217.08      204.26      4.90 o 
   1   9  11      113.00      111.20      2.96 o 
   2   9  11       90.47       90.62      2.57 o 
   3   9  11       66.80       71.65      2.10 o 
   4   9  11       52.96       59.88      2.78 o 
   5   9  11       50.66       57.61      2.41 o 
  -7  10  11       32.27       32.18      1.55 o 
  -6  10  11       83.97       98.69      3.24 o 
  -5  10  11        7.56        8.59      0.73 o 
  -4  10  11       84.97       94.80      3.36 o 
  -3  10  11       41.91       43.22      2.45 o 
  -2  10  11       14.99       13.53      1.47 o 
  -1  10  11       91.10       81.74      3.47 o 
   0  10  11        1.91        2.17      0.48 o 
   1  10  11        2.28        2.43      0.48 o 
   2  10  11      109.78      116.14      2.47 o 
   3  10  11      272.89      282.57      3.30 o 
   4  10  11       29.65       32.43      1.67 o 
  -5  11  11       40.82       43.59      1.95 o 
  -4  11  11        3.77        5.78      0.57 o 
  -3  11  11      115.85      127.68      3.57 o 
  -2  11  11        1.60        2.62      0.65 o 
  -1  11  11       20.77       15.77      1.37 o 
   0  11  11      107.53      114.74      3.42 o 
   1  11  11       24.60       22.45      1.40 o 
  -2  12  11       54.47       57.39      1.89 o 
  -1  12  11       19.68       23.50      1.22 o 
  -1 -12  12       49.69       67.30      2.07 o 
   0 -12  12        0.54        1.11      0.41 o 
  -4 -11  12        0.27        0.34      0.31 o 
  -3 -11  12        8.91       16.17      1.21 o 
  -2 -11  12       80.07       83.25      2.89 o 
  -1 -11  12       36.53       39.17      2.08 o 
   0 -11  12        9.03       14.49      1.31 o 
   1 -11  12       37.02       46.17      2.15 o 
   2 -11  12        0.50        2.07      0.51 o 
  -6 -10  12        2.39        2.94      0.52 o 
  -5 -10  12       33.87       35.99      1.13 o 
  -4 -10  12        0.25        0.64      0.32 o 
  -3 -10  12       14.46       16.14      0.96 o 
  -2 -10  12       85.19       88.08      2.92 o 
  -1 -10  12       31.85       31.46      2.16 o 
   0 -10  12       40.73       44.42      2.54 o 
   1 -10  12        6.38        8.24      1.16 o 
   2 -10  12        3.03        4.30      0.55 o 
   3 -10  12       74.86       84.00      2.03 o 
   4 -10  12       24.29       23.39      1.55 o 
   5 -10  12       80.49       93.25      1.97 o 
  -7  -9  12       47.76       49.71      1.93 o 
  -6  -9  12        5.98        3.74      0.73 o 
  -5  -9  12      105.56       98.92      2.23 o 
  -4  -9  12        3.58        6.82      0.71 o 
  -3  -9  12       78.00       82.13      2.34 o 
  -2  -9  12       15.09       20.24      1.22 o 
  -1  -9  12       23.04       21.89      2.00 o 
   0  -9  12      151.65      142.32      4.89 o 
   1  -9  12        4.40        8.43      0.83 o 
   2  -9  12       28.72       33.80      1.57 o 
   3  -9  12        0.14        1.16      0.45 o 
   4  -9  12       26.33       34.51      1.50 o 
   5  -9  12        6.54        5.29      0.89 o 
   6  -9  12        0.18        0.92      0.34 o 
  -8  -8  12        0.88        0.56      0.28 o 
  -7  -8  12        1.67        4.41      0.82 o 
  -6  -8  12       93.13       98.25      3.58 o 
  -5  -8  12      157.16      167.58      3.55 o 
  -4  -8  12       45.15       38.78      1.69 o 
  -3  -8  12       33.63       37.20      1.72 o 
  -2  -8  12      209.59      194.15      4.53 o 
  -1  -8  12       53.37       49.43      3.05 o 
   0  -8  12      129.48      132.49      4.95 o 
   1  -8  12       97.52       99.13      3.97 o 
   2  -8  12       28.85       23.88      1.45 o 
   3  -8  12       34.14       37.59      2.81 o 
   4  -8  12       22.92       25.60      1.37 o 
   5  -8  12      187.70      186.02      5.19 o 
   6  -8  12        7.63        8.55      0.79 o 
   7  -8  12      174.71      188.54      3.99 o 
  -9  -7  12      104.55      109.51      2.50 o 
  -8  -7  12      615.51      661.60      7.99 o 
  -7  -7  12        2.30        5.18      0.99 o 
  -6  -7  12        7.19        5.23      1.06 o 
  -5  -7  12        1.14        1.97      0.51 o 
  -4  -7  12     1211.15     1166.56      9.56 o 
  -3  -7  12      187.55      161.61      3.67 o 
  -2  -7  12      733.42      690.54      8.19 o 
  -1  -7  12        0.86        2.78      0.57 o 
   0  -7  12       70.41       77.08      3.89 o 
   1  -7  12      270.95      262.37      6.34 o 
   2  -7  12      230.10      206.75      4.30 o 
   3  -7  12        1.75        1.42      0.56 o 
   4  -7  12      649.72      664.53      7.29 o 
   5  -7  12      307.52      277.92      6.80 o 
   6  -7  12       27.12       26.44      1.42 o 
   7  -7  12       63.07       56.95      2.56 o 
   8  -7  12        1.22        1.50      0.44 o 
  -9  -6  12       17.94       21.10      0.76 o 
  -8  -6  12        3.43        3.57      0.81 o 
  -7  -6  12      451.43      451.57      8.24 o 
  -6  -6  12       15.28       18.04      1.82 o 
  -5  -6  12      278.36      253.08      9.81 o 
  -4  -6  12      155.03      141.78      4.15 o 
  -3  -6  12       57.01       57.16      2.25 o 
  -2  -6  12       21.53       15.41      1.21 o 
  -1  -6  12        5.38        8.94      0.94 o 
   0  -6  12      569.85      541.27     12.80 o 
   1  -6  12      841.41      761.12     12.29 o 
   2  -6  12      234.21      229.23      4.65 o 
   3  -6  12       79.37       71.79      2.61 o 
   4  -6  12       31.21       27.84      1.61 o 
   5  -6  12       83.97       78.95      2.50 o 
   6  -6  12       60.11       55.67      2.15 o 
   7  -6  12       15.33       21.37      1.77 o 
   8  -6  12       30.64       28.64      1.68 o 
 -10  -5  12        0.14        0.27      0.30 o 
  -9  -5  12      175.28      182.72      2.44 o 
  -8  -5  12       57.78       66.85      3.04 o 
  -7  -5  12      120.82      135.50      4.73 o 
  -6  -5  12      182.22      197.19      6.01 o 
  -5  -5  12      232.13      214.89      6.36 o 
  -4  -5  12       19.13       17.54      2.70 o 
  -3  -5  12       53.87       47.14      2.07 o 
  -2  -5  12       83.72       74.33      2.57 o 
  -1  -5  12       52.65       62.25      3.73 o 
   0  -5  12       18.42       17.39      1.29 o 
   1  -5  12     1272.71     1182.52     12.66 o 
   2  -5  12      278.16      281.75      5.18 o 
   3  -5  12      169.14      159.04      3.91 o 
   4  -5  12       39.88       29.72      2.15 o 
   5  -5  12       45.36       54.16      2.71 o 
   6  -5  12       14.19       16.88      1.27 o 
   7  -5  12      188.14      209.81      5.64 o 
   8  -5  12        0.18        1.20      0.58 o 
   9  -5  12       20.03       24.81      1.29 o 
 -10  -4  12       17.99       14.56      0.74 o 
  -9  -4  12        0.48        1.25      0.43 o 
  -8  -4  12      163.34      179.85      8.02 o 
  -7  -4  12        0.07        0.83      0.77 o 
  -6  -4  12       55.33       42.74      2.87 o 
  -5  -4  12      120.76      116.34      4.74 o 
  -4  -4  12       16.70       17.94      1.30 o 
  -3  -4  12        6.78        8.28      0.95 o 
  -2  -4  12      464.28      441.52      6.19 o 
  -1  -4  12      402.13      391.79      7.91 o 
   0  -4  12        9.10        8.47      2.67 o 
   1  -4  12      321.34      314.46      5.36 o 
   2  -4  12       78.35       71.25      2.61 o 
   3  -4  12      861.74      773.55      8.62 o 
   4  -4  12      502.30      425.96      6.35 o 
   5  -4  12       11.62       16.69      1.36 o 
   6  -4  12        0.22        0.44      0.44 o 
   7  -4  12       28.46       28.46      2.22 o 
   8  -4  12       54.71       55.26      2.70 o 
   9  -4  12       48.34       55.99      2.17 o 
 -10  -3  12       43.01       41.97      1.35 o 
  -9  -3  12      233.86      244.67      5.41 o 
  -8  -3  12      249.02      262.79      9.03 o 
  -7  -3  12       20.33       25.20      2.19 o 
  -6  -3  12       38.98       41.69      2.86 o 
  -5  -3  12       47.92       52.82      3.25 o 
  -4  -3  12      309.72      265.54      7.08 o 
  -3  -3  12      267.33      264.07      7.22 o 
  -2  -3  12        8.27        7.18      0.87 o 
  -1  -3  12       81.05       80.42      2.60 o 
   0  -3  12        5.14        6.52      0.82 o 
   1  -3  12      589.11      542.71      7.15 o 
   2  -3  12       12.61       13.18      1.16 o 
   3  -3  12      340.43      309.37      5.47 o 
   4  -3  12      162.19      146.71      3.77 o 
   5  -3  12      170.06      134.34      3.68 o 
   6  -3  12        0.05        1.89      0.83 o 
   7  -3  12        1.30        1.30      0.70 o 
   8  -3  12       10.81       10.19      1.28 o 
   9  -3  12        0.16       -0.05      0.41 o 
 -10  -2  12       81.57       92.55      2.32 o 
  -9  -2  12      117.78      110.33      2.13 o 
  -8  -2  12       12.42       13.78      0.78 o 
  -7  -2  12        3.57        2.93      0.63 o 
  -6  -2  12       25.13       22.11      2.13 o 
  -5  -2  12      715.29      635.92     11.11 o 
  -4  -2  12       20.29       24.69      2.21 o 
  -3  -2  12        3.43        6.03      0.79 o 
  -2  -2  12       89.52       89.64      2.55 o 
  -1  -2  12       45.66       50.65      1.92 o 
   0  -2  12      253.41      255.07      5.12 o 
   1  -2  12     1361.29     1183.87     41.03 o 
   2  -2  12      119.40      118.23      3.34 o 
   3  -2  12      129.63      111.99      3.31 o 
   4  -2  12      271.14      252.55      4.95 o 
   5  -2  12      140.18      126.11      5.04 o 
   6  -2  12       31.09       35.89      1.76 o 
   7  -2  12      170.41      169.26      5.45 o 
   8  -2  12      112.85      112.61      4.03 o 
   9  -2  12        0.01        0.19      0.41 o 
 -10  -1  12        0.76        0.92      0.32 o 
  -9  -1  12       18.79       20.16      0.95 o 
  -8  -1  12        0.30        1.28      0.39 o 
  -7  -1  12       22.28       17.52      1.34 o 
  -6  -1  12      382.60      363.49      8.42 o 
  -5  -1  12       88.83       89.62      4.25 o 
  -4  -1  12       57.60       50.22      3.15 o 
  -3  -1  12        0.10        0.26      0.46 o 
  -2  -1  12        6.88        8.23      0.83 o 
  -1  -1  12       77.94       85.58      2.47 o 
   0  -1  12      160.16      172.20      4.73 o 
   1  -1  12       45.99       40.05      2.34 o 
   2  -1  12      473.44      465.60      9.25 o 
   3  -1  12      151.98      152.41      7.43 o 
   4  -1  12        3.03        3.20      0.92 o 
   5  -1  12       48.71       37.43      1.87 o 
   6  -1  12        2.40        4.33      0.70 o 
   7  -1  12        2.97        5.60      1.11 o 
   8  -1  12        0.40        0.54      0.58 o 
   9  -1  12        0.90        0.28      0.44 o 
 -10   0  12        6.16        6.48      0.61 o 
  -9   0  12       14.84       15.90      0.85 o 
  -8   0  12       37.70       39.64      2.86 o 
  -7   0  12       21.86       26.17      1.64 o 
  -6   0  12        3.35        3.11      0.67 o 
  -5   0  12        0.60        1.53      0.82 o 
  -4   0  12      308.64      275.26      7.28 o 
  -3   0  12      219.58      252.47      7.24 o 
  -2   0  12       38.09       31.66      1.51 o 
  -1   0  12       22.24       22.07      1.57 o 
   0   0  12        4.20        4.03      0.83 o 
   1   0  12      276.16      254.17     12.76 o 
   2   0  12      118.99      106.63      4.50 o 
   3   0  12      192.65      182.94      8.54 o 
   4   0  12        9.86        7.89      0.93 o 
   5   0  12      314.82      304.18      5.20 o 
   6   0  12        9.03        6.23      0.77 o 
   7   0  12       69.60       69.90      3.45 o 
   8   0  12       75.90       89.16      3.54 o 
   9   0  12        7.36       11.41      1.10 o 
 -10   1  12       10.25       11.50      1.17 o 
  -9   1  12       35.00       32.88      1.53 o 
  -8   1  12       24.12       31.11      1.67 o 
  -7   1  12       57.28       48.01      2.18 o 
  -6   1  12      883.45      801.03      8.95 o 
  -5   1  12      107.28      116.37      3.43 o 
  -4   1  12       39.87       33.68      2.55 o 
  -3   1  12      491.93      518.47      5.74 o 
  -2   1  12       39.78       40.39      1.35 o 
  -1   1  12      191.38      217.45      3.34 o 
   0   1  12        2.69        2.65      0.55 o 
   1   1  12      340.64      337.77      6.95 o 
   2   1  12      407.64      351.74      8.31 o 
   3   1  12      156.04      151.99      5.41 o 
   4   1  12       99.17       88.98      2.83 o 
   5   1  12       52.06       54.67      2.19 o 
   6   1  12        2.77        3.96      0.97 o 
   7   1  12       46.44       65.48      2.77 o 
   8   1  12       29.65       27.05      1.92 o 
   9   1  12       82.55       91.11      2.78 o 
 -10   2  12       38.61       36.18      2.00 o 
  -9   2  12       71.19       62.13      2.06 o 
  -8   2  12       15.32       14.42      1.17 o 
  -7   2  12       41.63       30.12      1.73 o 
  -6   2  12      404.03      421.29      6.92 o 
  -5   2  12      158.56      154.27      3.96 o 
  -4   2  12        0.50        2.73      0.63 o 
  -3   2  12        0.21        0.82      0.39 o 
  -2   2  12      112.19      115.33      2.43 o 
  -1   2  12      163.29      174.68      3.64 o 
   0   2  12       42.22       40.44      2.45 o 
   1   2  12        3.99        6.98      1.29 o 
   2   2  12        4.60        6.06      1.28 o 
   3   2  12        0.22        0.72      0.68 o 
   4   2  12      952.53      893.93     12.68 o 
   5   2  12      921.71      900.98     19.90 o 
   6   2  12       39.94       39.89      2.59 o 
   7   2  12        6.72        7.75      0.80 o 
   8   2  12      126.05      136.07      3.92 o 
   9   2  12        5.84        4.72      0.62 o 
 -10   3  12       73.15       79.86      2.85 o 
  -9   3  12      134.25      135.37      2.96 o 
  -8   3  12        1.60        1.63      0.51 o 
  -7   3  12      168.65      162.15      3.92 o 
  -6   3  12      176.55      175.72      4.19 o 
  -5   3  12       91.54       81.89      2.89 o 
  -4   3  12       96.26      105.19      3.20 o 
  -3   3  12      506.57      471.85      7.63 o 
  -2   3  12       31.27       23.46      1.19 o 
  -1   3  12       91.96       99.73      3.02 o 
   0   3  12      152.97      163.65      5.76 o 
   1   3  12      268.81      281.77      7.58 o 
   2   3  12       17.11       22.27      2.19 o 
   3   3  12       87.17       72.76      3.77 o 
   4   3  12      167.23      163.73      5.37 o 
   5   3  12       25.15       29.94      2.16 o 
   6   3  12      123.31      127.42      3.16 o 
   7   3  12      415.64      454.48      5.29 o 
   8   3  12        7.62       10.39      1.04 o 
 -10   4  12        3.27        4.36      0.70 o 
  -9   4  12        0.43        1.90      0.46 o 
  -8   4  12       63.18       60.58      2.22 o 
  -7   4  12      538.96      535.09      7.02 o 
  -6   4  12      494.12      458.57      6.72 o 
  -5   4  12       49.90       38.72      2.00 o 
  -4   4  12       16.51       11.80      0.91 o 
  -3   4  12        4.00        4.35      0.82 o 
  -2   4  12        4.70        7.15      0.91 o 
  -1   4  12      168.26      186.53      4.16 o 
   0   4  12      547.83      544.11     10.61 o 
   1   4  12      122.09      124.40      5.10 o 
   2   4  12      264.39      241.17      6.97 o 
   3   4  12       34.97       45.41      2.97 o 
   4   4  12      308.82      313.16      7.27 o 
   5   4  12        7.37       10.86      1.00 o 
   6   4  12      124.75      120.58      4.42 o 
   7   4  12      160.00      169.36      2.97 o 
 -10   5  12       15.88       18.07      1.18 o 
  -9   5  12        0.05        0.36      0.30 o 
  -8   5  12       17.43       20.89      1.28 o 
  -7   5  12       12.68       12.19      1.09 o 
  -6   5  12      166.20      153.50      3.85 o 
  -5   5  12      143.45      126.06      3.54 o 
  -4   5  12        6.71        4.56      0.61 o 
  -3   5  12       19.24       24.14      1.27 o 
  -2   5  12        1.71        0.49      0.48 o 
  -1   5  12      733.23      675.66      7.98 o 
   0   5  12      798.25      725.11     12.36 o 
   1   5  12      127.58      112.61      4.87 o 
   2   5  12       30.78       29.88      2.51 o 
   3   5  12       80.29       79.35      3.86 o 
   4   5  12      275.51      273.27      4.91 o 
   5   5  12        1.38        1.62      0.80 o 
   6   5  12       25.73       22.22      1.86 o 
   7   5  12      102.88      109.29      3.23 o 
  -9   6  12        0.13        1.04      0.54 o 
  -8   6  12       14.58       13.15      0.97 o 
  -7   6  12        3.81        4.28      0.54 o 
  -6   6  12        6.40        5.58      0.64 o 
  -5   6  12       49.34       51.38      2.22 o 
  -4   6  12      227.59      209.44      3.57 o 
  -3   6  12       22.31       20.69      1.40 o 
  -2   6  12       21.24       18.83      1.39 o 
  -1   6  12      317.68      301.19      5.32 o 
   0   6  12       58.79       52.81      3.35 o 
   1   6  12       79.46       71.19      3.83 o 
   2   6  12       80.26       85.65      2.91 o 
   3   6  12      137.22      133.93      3.50 o 
   4   6  12      189.12      184.38      3.82 o 
   5   6  12        1.63        0.59      0.61 o 
   6   6  12       10.35        6.74      1.02 o 
   7   6  12       58.34       63.33      2.12 o 
  -8   7  12        9.55       11.59      0.76 o 
  -7   7  12       39.07       42.40      1.90 o 
  -6   7  12      104.84      116.61      2.72 o 
  -5   7  12       50.42       48.83      1.60 o 
  -4   7  12      402.19      367.85      4.66 o 
  -3   7  12       74.87       75.84      2.09 o 
  -2   7  12       31.80       28.71      1.66 o 
  -1   7  12       22.38       20.20      1.10 o 
   0   7  12        0.09        0.41      0.49 o 
   1   7  12       92.37       99.20      3.05 o 
   2   7  12        8.47       11.91      1.10 o 
   3   7  12       87.88       79.49      2.54 o 
   4   7  12      150.99      158.90      3.22 o 
   5   7  12       13.18       13.29      1.42 o 
   6   7  12       22.58       22.67      1.50 o 
  -7   8  12       14.71       13.14      1.20 o 
  -6   8  12      113.21      114.57      3.86 o 
  -5   8  12      161.08      154.33      5.11 o 
  -4   8  12      145.55      135.20      3.21 o 
  -3   8  12      115.61      108.79      3.00 o 
  -2   8  12       20.54       21.67      2.03 o 
  -1   8  12       84.00       78.80      3.83 o 
   0   8  12       66.79       63.31      2.28 o 
   1   8  12      145.51      150.30      3.49 o 
   2   8  12        1.67        1.24      0.44 o 
   3   8  12       86.70       73.46      2.19 o 
   4   8  12        9.71        9.32      1.19 o 
   5   8  12        3.01        4.81      0.80 o 
  -7   9  12      129.46      132.56      3.03 o 
  -6   9  12        6.27        7.40      0.94 o 
  -5   9  12       39.11       33.34      1.34 o 
  -4   9  12      130.01      123.31      3.83 o 
  -3   9  12      177.31      165.33      4.76 o 
  -2   9  12       14.89       18.57      1.72 o 
  -1   9  12       14.56       11.50      1.41 o 
   0   9  12       38.59       40.26      1.62 o 
   1   9  12        0.94        0.65      0.36 o 
   2   9  12        4.66        4.10      0.57 o 
   3   9  12        8.91        8.70      0.67 o 
   4   9  12       38.18       42.99      1.99 o 
  -6  10  12        0.03        1.26      0.40 o 
  -5  10  12        6.27        6.77      0.87 o 
  -4  10  12       50.58       51.38      2.12 o 
  -3  10  12       48.73       48.70      2.31 o 
  -2  10  12        9.86       12.07      1.25 o 
  -1  10  12       79.10       85.97      3.19 o 
   0  10  12      196.48      174.38      4.38 o 
   1  10  12       10.30       12.11      1.41 o 
   2  10  12       33.45       33.14      1.10 o 
   3  10  12        5.72        9.68      0.82 o 
  -4  11  12        4.24        7.14      0.75 o 
  -3  11  12       71.27       71.69      2.17 o 
  -2  11  12       16.73       20.45      1.28 o 
  -1  11  12       53.50       56.58      2.10 o 
   0  11  12        0.09        1.37      0.44 o 
  -2 -11  13      290.47      325.58      4.69 o 
  -1 -11  13       33.86       39.02      1.75 o 
   0 -11  13        3.35        3.18      0.59 o 
   1 -11  13      115.58      144.77      3.08 o 
  -4 -10  13       50.39       65.73      1.43 o 
  -3 -10  13       37.82       36.97      1.17 o 
  -2 -10  13       81.48       81.11      2.94 o 
  -1 -10  13       11.41       12.82      1.29 o 
   0 -10  13        7.67        6.46      0.97 o 
   1 -10  13      116.12      131.72      3.78 o 
   2 -10  13       18.97       22.58      1.46 o 
   3 -10  13        7.36        9.70      0.81 o 
   4 -10  13        0.63        2.14      0.51 o 
  -6  -9  13       93.34       95.48      2.64 o 
  -5  -9  13      198.34      190.56      2.57 o 
  -4  -9  13       24.76       25.98      1.14 o 
  -3  -9  13       55.32       58.92      1.79 o 
  -2  -9  13        1.32        1.15      0.40 o 
  -1  -9  13        2.22        3.32      0.85 o 
   0  -9  13        1.58        1.31      0.69 o 
   1  -9  13      237.02      245.44      5.82 o 
   2  -9  13       73.75       74.57      2.05 o 
   3  -9  13       58.19       55.60      1.70 o 
   4  -9  13       61.19       71.08      2.66 o 
   5  -9  13       22.32       25.41      1.52 o 
  -7  -8  13       46.53       50.06      2.02 o 
  -6  -8  13       41.81       53.25      2.38 o 
  -5  -8  13        1.65        2.26      1.78 o 
  -4  -8  13        5.00        6.42      0.70 o 
  -3  -8  13        0.67        1.07      0.43 o 
  -2  -8  13      147.19      148.27      3.18 o 
  -1  -8  13        8.43       11.89      1.53 o 
   0  -8  13      110.05      107.27      4.29 o 
   1  -8  13      107.33      111.40      2.75 o 
   2  -8  13        1.98        2.59      0.56 o 
   3  -8  13       38.06       36.24      1.57 o 
   4  -8  13      412.32      430.52      4.91 o 
   5  -8  13       53.78       54.59      1.79 o 
   6  -8  13       79.97       86.49      2.75 o 
  -8  -7  13       18.02       17.95      0.84 o 
  -7  -7  13        1.53        0.10      0.53 o 
  -6  -7  13      143.93      143.92      4.35 o 
  -5  -7  13        4.81        6.69      0.70 o 
  -4  -7  13      118.93      127.20      3.00 o 
  -3  -7  13      204.82      215.92      4.04 o 
  -2  -7  13       63.72       63.55      2.24 o 
  -1  -7  13       85.36       84.86      3.96 o 
   0  -7  13      167.12      156.36      5.39 o 
   1  -7  13       99.20      100.04      2.82 o 
   2  -7  13       49.98       57.44      2.17 o 
   3  -7  13       76.64       76.84      2.45 o 
   4  -7  13       20.25       14.72      1.06 o 
   5  -7  13       99.60      105.65      2.72 o 
   6  -7  13      110.45      104.13      3.44 o 
   7  -7  13       25.18       25.21      1.42 o 
  -8  -6  13       12.77        9.28      0.68 o 
  -7  -6  13      115.27      111.52      3.83 o 
  -6  -6  13        5.51        5.12      1.07 o 
  -5  -6  13      367.63      347.81      7.55 o 
  -4  -6  13      547.97      521.29      8.91 o 
  -3  -6  13       25.31       25.10      1.48 o 
  -2  -6  13       32.70       29.16      1.60 o 
  -1  -6  13       16.44       14.42      1.15 o 
   0  -6  13       27.51       32.22      2.57 o 
   1  -6  13      512.80      459.27      6.31 o 
   2  -6  13      116.78      116.61      3.21 o 
   3  -6  13      255.31      242.47      4.55 o 
   4  -6  13       17.80       17.32      1.22 o 
   5  -6  13       30.44       29.52      1.57 o 
   6  -6  13        0.00        0.83      0.62 o 
   7  -6  13        1.15        1.31      0.54 o 
  -9  -5  13        0.02        1.53      0.58 o 
  -8  -5  13      131.08      140.79      2.74 o 
  -7  -5  13        5.19        3.59      0.91 o 
  -6  -5  13       20.32       25.95      2.16 o 
  -5  -5  13      228.49      246.04      6.62 o 
  -4  -5  13      193.02      199.94     12.26 o 
  -3  -5  13        0.23       -0.08      0.47 o 
  -2  -5  13      669.83      661.94      7.58 o 
  -1  -5  13      496.28      498.75     12.84 o 
   0  -5  13      271.75      263.55      4.77 o 
   1  -5  13        3.01        1.41      0.53 o 
   2  -5  13       30.26       30.45      1.72 o 
   3  -5  13        5.32        3.29      0.68 o 
   4  -5  13        4.29        1.81      0.54 o 
   5  -5  13       28.78       27.11      1.57 o 
   6  -5  13       10.06        9.77      1.31 o 
   7  -5  13       41.84       45.86      2.34 o 
   8  -5  13        0.78        1.40      0.45 o 
  -9  -4  13        3.32        3.18      0.45 o 
  -8  -4  13       10.67       13.92      0.68 o 
  -7  -4  13       18.41       17.00      2.29 o 
  -6  -4  13      602.20      557.19      9.97 o 
  -5  -4  13       17.27       18.06      1.92 o 
  -4  -4  13       14.07       19.08      1.31 o 
  -3  -4  13      435.78      434.02     10.22 o 
  -2  -4  13      131.62      133.95      3.44 o 
  -1  -4  13      248.70      251.87      7.87 o 
   0  -4  13      121.09      113.08      4.74 o 
   1  -4  13        4.75        7.91      1.74 o 
   2  -4  13        7.69        9.57      1.02 o 
   3  -4  13      136.83      135.31      3.58 o 
   4  -4  13      147.70      125.89      3.40 o 
   5  -4  13        1.09        0.53      0.65 o 
   6  -4  13        5.78        1.94      0.65 o 
   7  -4  13        0.17        0.09      0.48 o 
   8  -4  13        0.59        1.50      0.51 o 
 -10  -3  13        3.76        4.51      0.58 o 
  -9  -3  13      158.93      163.26      3.46 o 
  -8  -3  13        0.31        0.65      0.29 o 
  -7  -3  13       33.93       41.05      2.70 o 
  -6  -3  13       69.81       67.19      3.56 o 
  -5  -3  13        0.22        0.42      0.66 o 
  -4  -3  13      103.06       94.44      4.31 o 
  -3  -3  13      353.65      337.59      9.30 o 
  -2  -3  13      208.03      190.80      4.11 o 
  -1  -3  13      311.41      308.58      7.67 o 
   0  -3  13       58.02       51.23      3.16 o 
   1  -3  13      331.73      309.67      7.73 o 
   2  -3  13        0.58        1.32      0.81 o 
   3  -3  13      201.21      195.65      6.10 o 
   4  -3  13      351.73      343.07      8.07 o 
   5  -3  13      412.88      411.82      8.65 o 
   6  -3  13      270.71      293.86      6.09 o 
   7  -3  13        7.54       10.04      1.26 o 
   8  -3  13        1.67        1.96      0.59 o 
 -10  -2  13       84.55       84.64      2.49 o 
  -9  -2  13       19.18       22.68      0.93 o 
  -8  -2  13      211.01      200.12      3.84 o 
  -7  -2  13      562.14      546.73      6.93 o 
  -6  -2  13      999.83      945.05     13.40 o 
  -5  -2  13       65.43       53.80      3.33 o 
  -4  -2  13      816.88      783.73     12.43 o 
  -3  -2  13      336.03      322.98      9.77 o 
  -2  -2  13        1.48        1.14      0.44 o 
  -1  -2  13      117.98      124.20      3.29 o 
   0  -2  13        0.70        1.04      0.76 o 
   1  -2  13        0.31        1.22      0.76 o 
   2  -2  13      167.25      142.21      5.22 o 
   3  -2  13       15.47       23.14      1.55 o 
   4  -2  13      517.60      480.92      9.41 o 
   5  -2  13        0.03        1.74      0.54 o 
   6  -2  13        8.85        7.21      0.79 o 
   7  -2  13        0.40       -0.10      0.57 o 
   8  -2  13        6.76        9.93      1.09 o 
 -10  -1  13       15.18       16.19      1.19 o 
  -9  -1  13       18.16       13.00      0.89 o 
  -8  -1  13       26.31       27.95      1.50 o 
  -7  -1  13        0.24        1.98      0.59 o 
  -6  -1  13       24.86       22.37      1.53 o 
  -5  -1  13      147.74      127.52      5.06 o 
  -4  -1  13      723.00      661.38     11.47 o 
  -3  -1  13      239.02      253.67     12.88 o 
  -2  -1  13      149.02      156.65      4.99 o 
  -1  -1  13       27.13       28.26      1.64 o 
   0  -1  13      152.25      133.39      4.95 o 
   1  -1  13      296.72      270.93      7.19 o 
   2  -1  13     1227.20     1069.23     14.50 o 
   3  -1  13      244.59      244.10      6.49 o 
   4  -1  13      361.52      347.17      5.60 o 
   5  -1  13       26.17       17.93      1.26 o 
   6  -1  13        6.19        7.06      0.78 o 
   7  -1  13        2.89        2.64      0.77 o 
   8  -1  13       24.35       33.22      1.88 o 
 -10   0  13       97.08      111.91      3.09 o 
  -9   0  13        2.04        2.89      0.49 o 
  -8   0  13       74.65       72.69      3.34 o 
  -7   0  13        0.92        2.44      0.62 o 
  -6   0  13       90.09       81.01      2.84 o 
  -5   0  13      232.53      213.83      6.49 o 
  -4   0  13     1018.54     1006.97     13.79 o 
  -3   0  13      209.94      216.27      4.31 o 
  -2   0  13       39.28       48.91      2.09 o 
  -1   0  13      102.03       85.00      2.80 o 
   0   0  13       82.85       94.16      3.02 o 
   1   0  13      148.30      139.94      3.74 o 
   2   0  13      463.74      415.12      9.20 o 
   3   0  13      226.64      228.36      6.71 o 
   4   0  13        2.54        1.50      0.71 o 
   5   0  13       30.51       32.35      1.64 o 
   6   0  13        0.34        0.33      0.51 o 
   7   0  13       47.09       48.83      2.57 o 
   8   0  13        8.06       10.57      1.06 o 
 -10   1  13       71.54       80.19      2.64 o 
  -9   1  13      126.69      128.98      4.72 o 
  -8   1  13        0.72        0.56      0.41 o 
  -7   1  13        0.04        0.39      0.52 o 
  -6   1  13       97.50       88.33      2.95 o 
  -5   1  13      124.24      123.36      3.51 o 
  -4   1  13     1139.81     1067.99     23.30 o 
  -3   1  13      792.85      832.36      8.44 o 
  -2   1  13      198.74      204.22      4.36 o 
  -1   1  13      193.87      163.91      5.52 o 
   0   1  13      495.05      455.81      9.52 o 
   1   1  13      106.84       97.45      4.48 o 
   2   1  13       43.02       42.83      3.02 o 
   3   1  13       32.53       35.24      2.65 o 
   4   1  13        8.90        9.93      1.44 o 
   5   1  13       89.91       81.03      2.50 o 
   6   1  13       39.30       42.29      2.50 o 
   7   1  13       13.25       20.49      1.25 o 
   8   1  13        2.79        2.64      0.58 o 
 -10   2  13        7.54        9.66      0.96 o 
  -9   2  13        1.51        1.99      0.46 o 
  -8   2  13       16.21       14.34      1.10 o 
  -7   2  13        1.13        3.40      0.69 o 
  -6   2  13       11.88       12.41      1.16 o 
  -5   2  13       12.47        9.36      1.02 o 
  -4   2  13       60.90       55.78      2.34 o 
  -3   2  13        7.48        6.07      0.67 o 
  -2   2  13        2.18        4.34      0.76 o 
  -1   2  13     1396.04     1369.55     32.87 o 
   0   2  13      437.23      397.58      9.01 o 
   1   2  13        2.69        4.65      1.15 o 
   2   2  13       74.72       66.88      3.71 o 
   3   2  13      548.43      516.52      9.89 o 
   4   2  13       49.97       35.59      2.52 o 
   5   2  13        9.21        8.45      1.18 o 
   6   2  13       16.57       23.89      1.78 o 
   7   2  13       22.84       28.99      1.22 o 
   8   2  13       43.07       41.53      1.63 o 
 -10   3  13        1.27        2.11      0.50 o 
  -9   3  13        1.65        1.53      0.40 o 
  -8   3  13       69.48       63.35      2.16 o 
  -7   3  13       30.05       29.75      1.65 o 
  -6   3  13       16.56       13.99      1.22 o 
  -5   3  13      712.74      646.04      7.93 o 
  -4   3  13        6.70        9.03      0.79 o 
  -3   3  13      102.67      109.09      2.58 o 
  -2   3  13      209.13      194.52      4.29 o 
  -1   3  13       28.68       32.29      1.85 o 
   0   3  13        5.10        4.79      1.18 o 
   1   3  13        6.06        9.38      1.49 o 
   2   3  13       99.62      100.98      4.50 o 
   3   3  13       10.51       11.17      1.57 o 
   4   3  13      416.33      394.76      8.01 o 
   5   3  13       42.26       33.02      2.11 o 
   6   3  13        2.44        9.17      1.25 o 
   7   3  13      266.41      282.34      4.94 o 
 -10   4  13        0.00       -0.08      0.30 o 
  -9   4  13       38.02       42.85      1.44 o 
  -8   4  13       56.63       58.90      2.02 o 
  -7   4  13      117.24      103.30      2.94 o 
  -6   4  13       30.62       20.05      1.41 o 
  -5   4  13      133.26      135.55      4.61 o 
  -4   4  13       26.16       32.48      1.42 o 
  -3   4  13      259.13      232.95      5.57 o 
  -2   4  13        3.06        1.96      0.56 o 
  -1   4  13      380.52      373.47     10.33 o 
   0   4  13      580.17      533.36     10.49 o 
   1   4  13        9.30       13.16      1.73 o 
   2   4  13       23.36       23.40      2.21 o 
   3   4  13       84.11       77.59      3.74 o 
   4   4  13       35.32       28.20      2.10 o 
   5   4  13      124.14      119.09      2.83 o 
   6   4  13       87.95       75.84      3.13 o 
   7   4  13      166.13      178.51      3.60 o 
  -9   5  13        0.83        1.68      0.33 o 
  -8   5  13       40.21       34.73      1.48 o 
  -7   5  13       10.64       12.72      1.04 o 
  -6   5  13        0.43        1.56      0.56 o 
  -5   5  13       62.22       60.80      2.37 o 
  -4   5  13      152.97      147.72      2.93 o 
  -3   5  13      253.24      206.00      3.92 o 
  -2   5  13        8.57        5.93      0.86 o 
  -1   5  13      166.44      140.81      3.56 o 
   0   5  13       33.67       33.76      2.70 o 
   1   5  13       17.40       17.65      1.95 o 
   2   5  13       32.82       32.17      2.51 o 
   3   5  13      224.16      227.93      6.11 o 
   4   5  13        0.21        0.55      0.55 o 
   5   5  13        2.11        4.36      0.97 o 
   6   5  13       58.02       53.00      2.43 o 
  -8   6  13        4.03        4.53      0.55 o 
  -7   6  13        0.08        0.87      0.41 o 
  -6   6  13        2.73        2.72      0.60 o 
  -5   6  13       51.52       56.03      2.18 o 
  -4   6  13      425.54      402.68      4.65 o 
  -3   6  13      163.62      159.46      3.23 o 
  -2   6  13       80.16       80.06      2.69 o 
  -1   6  13       34.80       42.98      1.56 o 
   0   6  13        0.00        0.83      0.44 o 
   1   6  13       15.56       14.41      1.21 o 
   2   6  13       82.08       72.12      2.53 o 
   3   6  13        0.11        1.25      0.49 o 
   4   6  13       67.98       71.81      2.15 o 
   5   6  13        0.01        0.58      0.56 o 
   6   6  13       85.48       93.61      2.81 o 
  -7   7  13       93.69      107.43      2.43 o 
  -6   7  13       49.02       52.12      2.48 o 
  -5   7  13        5.92        3.16      0.59 o 
  -4   7  13       53.62       55.15      1.63 o 
  -3   7  13       61.63       56.61      2.15 o 
  -2   7  13      141.06      131.58      3.27 o 
  -1   7  13        1.85        3.78      0.51 o 
   0   7  13        4.24        6.65      0.81 o 
   1   7  13        2.69        2.82      0.60 o 
   2   7  13       32.29       27.57      1.48 o 
   3   7  13        1.73        2.57      0.52 o 
   4   7  13       29.49       33.02      1.27 o 
   5   7  13       15.36       14.62      1.23 o 
  -6   8  13       12.90       20.24      1.38 o 
  -5   8  13        3.55        5.12      0.88 o 
  -4   8  13       69.40       73.98      2.91 o 
  -3   8  13      170.70      169.78      4.78 o 
  -2   8  13       51.23       59.23      3.01 o 
  -1   8  13      123.04      111.18      4.15 o 
   0   8  13       23.19       24.35      1.31 o 
   1   8  13        0.53        0.68      0.39 o 
   2   8  13       17.88       13.04      0.92 o 
   3   8  13        2.88        3.13      0.45 o 
   4   8  13        0.22        0.52      0.40 o 
  -5   9  13      260.51      272.79      4.87 o 
  -4   9  13       39.33       53.40      2.14 o 
  -3   9  13      100.59      108.08      3.38 o 
  -2   9  13      161.43      156.40      4.27 o 
  -1   9  13        1.23        0.87      0.57 o 
   0   9  13        0.02        0.26      0.45 o 
   1   9  13        1.18        1.39      0.35 o 
   2   9  13        8.66        8.61      0.62 o 
   3   9  13       68.35       72.71      2.25 o 
  -4  10  13        0.61        0.40      0.37 o 
  -3  10  13        9.07       10.63      0.91 o 
  -2  10  13       29.15       33.46      1.69 o 
  -1  10  13        5.28        5.08      0.73 o 
   0  10  13        9.05        9.03      0.88 o 
   1  10  13       16.58       21.67      1.15 o 
  -2 -10  14        0.90        1.22      0.43 o 
  -1 -10  14       38.26       45.04      1.95 o 
   0 -10  14        1.51        2.89      0.61 o 
   1 -10  14        3.16        3.26      0.60 o 
  -5  -9  14       18.14       19.32      1.08 o 
  -4  -9  14        5.57        4.92      0.44 o 
  -3  -9  14       12.27       14.75      0.77 o 
  -2  -9  14       49.86       55.03      2.42 o 
  -1  -9  14        9.85        8.38      1.08 o 
   0  -9  14        5.38       11.01      1.21 o 
   1  -9  14       46.70       55.47      2.49 o 
   2  -9  14       13.13       11.58      1.10 o 
   3  -9  14       57.39       57.42      1.98 o 
   4  -9  14       82.87       89.63      2.56 o 
  -6  -8  14       15.07       19.10      1.25 o 
  -5  -8  14       12.96        9.45      1.00 o 
  -4  -8  14        2.38        4.21      0.95 o 
  -3  -8  14       88.98       98.80      2.29 o 
  -2  -8  14        2.22        2.54      0.48 o 
  -1  -8  14      111.42      109.10      3.94 o 
   0  -8  14        2.49        1.62      0.73 o 
   1  -8  14        0.93        3.69      0.91 o 
   2  -8  14       99.67       96.49      3.44 o 
   3  -8  14       13.32       14.00      1.26 o 
   4  -8  14       27.77       32.32      1.87 o 
   5  -8  14       44.47       55.77      2.10 o 
  -7  -7  14       35.45       46.17      1.92 o 
  -6  -7  14        0.02        3.71      0.75 o 
  -5  -7  14       12.56       13.82      1.37 o 
  -4  -7  14        1.55        3.19      0.79 o 
  -3  -7  14        2.22        2.13      0.51 o 
  -2  -7  14       22.66       27.16      1.38 o 
  -1  -7  14       10.16       11.39      1.44 o 
   0  -7  14        0.15        0.92      0.73 o 
   1  -7  14      412.11      402.84      7.98 o 
   2  -7  14      188.91      197.83      5.36 o 
   3  -7  14       11.87        9.99      1.22 o 
   4  -7  14        1.58        2.84      0.78 o 
   5  -7  14        6.35        9.76      1.08 o 
   6  -7  14      176.85      184.22      3.67 o 
  -8  -6  14       61.06       64.89      2.13 o 
  -7  -6  14      505.06      565.40      7.65 o 
  -6  -6  14        1.39        1.01      0.64 o 
  -5  -6  14       10.81       12.43      1.44 o 
  -4  -6  14        3.97        4.33      1.02 o 
  -3  -6  14      221.06      218.30      4.00 o 
  -2  -6  14       47.72       41.76      1.81 o 
  -1  -6  14      106.37      101.11      4.22 o 
   0  -6  14        8.53        8.94      1.41 o 
   1  -6  14      308.22      284.65      7.06 o 
   2  -6  14      253.74      242.58      6.27 o 
   3  -6  14       38.46       34.35      2.27 o 
   4  -6  14      184.78      177.59      5.06 o 
   5  -6  14      420.36      429.92      7.26 o 
   6  -6  14       35.90       34.88      1.20 o 
  -8  -5  14       12.22       15.61      0.83 o 
  -7  -5  14      100.82      102.81      3.59 o 
  -6  -5  14       19.93       20.72      1.83 o 
  -5  -5  14        0.68        1.44      0.80 o 
  -4  -5  14      134.26      125.66      3.04 o 
  -3  -5  14      191.21      186.97      3.85 o 
  -2  -5  14      112.84      120.61      3.15 o 
  -1  -5  14      598.22      615.80     21.98 o 
   0  -5  14      430.69      414.29      8.78 o 
   1  -5  14      251.39      255.45      6.86 o 
   2  -5  14       19.20       17.96      1.84 o 
   3  -5  14        3.56        5.12      1.05 o 
   4  -5  14      164.69      170.71      5.16 o 
   5  -5  14       84.65       70.99      3.14 o 
   6  -5  14      171.88      164.54      2.80 o 
   7  -5  14        0.10        0.59      0.38 o 
  -9  -4  14       12.61       11.74      0.94 o 
  -8  -4  14       77.61       80.43      2.02 o 
  -7  -4  14       20.54       21.95      1.29 o 
  -6  -4  14       89.18       96.14      4.00 o 
  -5  -4  14      904.53      859.78     12.25 o 
  -4  -4  14      300.74      302.74      7.80 o 
  -3  -4  14      189.65      186.84      3.96 o 
  -2  -4  14        4.69        6.71      0.85 o 
  -1  -4  14       15.04       18.58      1.30 o 
   0  -4  14      387.55      355.37      8.22 o 
   1  -4  14      107.12      103.78      4.45 o 
   2  -4  14      137.70      139.15      5.07 o 
   3  -4  14        0.90        1.38      0.76 o 
   4  -4  14       48.45       50.79      2.91 o 
   5  -4  14        7.99        9.45      0.88 o 
   6  -4  14       15.48       20.18      1.07 o 
   7  -4  14      121.89      131.34      3.41 o 
  -9  -3  14        1.00        0.46      0.39 o 
  -8  -3  14       34.20       38.36      1.51 o 
  -7  -3  14      238.72      257.27      4.37 o 
  -6  -3  14      181.54      181.60      5.57 o 
  -5  -3  14        0.07        0.57      0.73 o 
  -4  -3  14      448.07      466.02      9.32 o 
  -3  -3  14      200.54      200.68      4.15 o 
  -2  -3  14      293.13      289.01      5.01 o 
  -1  -3  14       71.20       69.13      3.60 o 
   0  -3  14        1.57        4.46      1.12 o 
   1  -3  14      215.05      191.79      6.06 o 
   2  -3  14      577.02      514.08      9.82 o 
   3  -3  14        0.01        1.70      2.14 o 
   4  -3  14        0.54        0.85      0.66 o 
   5  -3  14       57.94       46.49      1.85 o 
   6  -3  14        0.59        1.02      0.38 o 
   7  -3  14       28.77       35.38      1.87 o 
  -9  -2  14       25.29       28.77      1.06 o 
  -8  -2  14        0.33        1.35      0.44 o 
  -7  -2  14       12.84       11.41      1.02 o 
  -6  -2  14        3.17        2.44      0.92 o 
  -5  -2  14      388.74      373.36      8.40 o 
  -4  -2  14       11.28       10.83      1.59 o 
  -3  -2  14     1403.26     1366.25     51.87 o 
  -2  -2  14       98.10       95.39      3.48 o 
  -1  -2  14      300.89      277.10      7.01 o 
   0  -2  14      243.84      212.77      6.35 o 
   1  -2  14       30.74       30.79      2.49 o 
   2  -2  14      239.45      207.55      6.37 o 
   3  -2  14      488.98      471.09     29.98 o 
   4  -2  14        2.02        2.02      0.54 o 
   5  -2  14       99.88      106.86      2.79 o 
   6  -2  14        8.04        9.24      0.77 o 
   7  -2  14        0.97        0.72      0.46 o 
  -9  -1  14        2.04        4.42      0.49 o 
  -8  -1  14      111.89      116.92      2.74 o 
  -7  -1  14       67.84       66.68      2.32 o 
  -6  -1  14       83.75       90.53      2.86 o 
  -5  -1  14       90.05       99.18      4.31 o 
  -4  -1  14      130.14      138.81      5.06 o 
  -3  -1  14       46.20       59.07      1.81 o 
  -2  -1  14        0.10        0.78      0.57 o 
  -1  -1  14        1.85        1.78      0.58 o 
   0  -1  14        7.37       14.15      1.25 o 
   1  -1  14        5.58        8.60      1.20 o 
   2  -1  14       58.46       58.57      3.47 o 
   3  -1  14       98.07       99.79      4.35 o 
   4  -1  14       68.52       52.73      3.52 o 
   5  -1  14      174.49      174.08      5.49 o 
   6  -1  14        0.91        1.33      0.38 o 
   7  -1  14       10.32       16.28      1.30 o 
 -10   0  14        3.64        5.24      0.60 o 
  -9   0  14        6.75        7.81      0.64 o 
  -8   0  14        0.04        0.40      0.35 o 
  -7   0  14       65.80       61.37      2.24 o 
  -6   0  14        0.00        0.92      1.06 o 
  -5   0  14      161.76      171.55      4.03 o 
  -4   0  14       16.25       18.55      1.39 o 
  -3   0  14        2.73        5.19      0.90 o 
  -2   0  14      145.99      142.71      5.45 o 
  -1   0  14      150.99      155.30     10.92 o 
   0   0  14      463.51      448.77      9.49 o 
   1   0  14      344.19      369.85      8.67 o 
   2   0  14       11.65       16.74      1.94 o 
   3   0  14        4.24        3.43      0.99 o 
   4   0  14      453.54      462.08      8.73 o 
   5   0  14        1.14        1.22      0.43 o 
   6   0  14       90.34       91.90      3.05 o 
   7   0  14        1.16        2.08      0.57 o 
  -9   1  14        0.38        1.24      0.46 o 
  -8   1  14       31.59       23.63      1.27 o 
  -7   1  14       64.18       66.99      2.32 o 
  -6   1  14       16.06       17.50      1.31 o 
  -5   1  14        0.01        0.92      0.48 o 
  -4   1  14       18.92       28.13      3.90 o 
  -3   1  14       10.88       17.39      1.04 o 
  -2   1  14      252.92      247.95      4.77 o 
  -1   1  14       10.29        8.14      0.95 o 
   0   1  14      222.59      213.95      6.58 o 
   1   1  14       95.30       81.05      4.09 o 
   2   1  14      159.53      155.91      5.55 o 
   3   1  14      111.59       92.50      4.15 o 
   4   1  14       37.43       40.08      2.57 o 
   5   1  14       12.89       15.02      1.44 o 
   6   1  14       12.76       14.33      1.24 o 
   7   1  14        3.19        3.47      0.57 o 
  -9   2  14       30.08       34.32      1.22 o 
  -8   2  14       12.19       13.94      0.98 o 
  -7   2  14       74.03       77.31      2.46 o 
  -6   2  14        1.32        1.49      0.56 o 
  -5   2  14        4.06        4.65      0.77 o 
  -4   2  14       87.22       75.36      2.62 o 
  -3   2  14       36.69       37.90      1.50 o 
  -2   2  14      668.76      683.64     11.65 o 
  -1   2  14      342.07      297.85      9.96 o 
   0   2  14       66.52       72.98      3.88 o 
   1   2  14        2.25        1.13      0.72 o 
   2   2  14        2.03        1.91      0.90 o 
   3   2  14      111.07      112.44      4.48 o 
   4   2  14      251.49      249.92      6.16 o 
   5   2  14       25.05       23.09      1.68 o 
   6   2  14       62.37       64.03      2.71 o 
  -9   3  14        6.24        6.51      0.64 o 
  -8   3  14       24.90       27.45      1.31 o 
  -7   3  14        8.82        8.11      0.86 o 
  -6   3  14        1.14        1.95      0.58 o 
  -5   3  14       66.36       66.44      2.44 o 
  -4   3  14       30.53       41.41      1.53 o 
  -3   3  14        5.32       11.15      0.84 o 
  -2   3  14        1.27        1.29      1.35 o 
  -1   3  14       22.41       22.36      1.45 o 
   0   3  14       14.42       12.05      1.67 o 
   1   3  14      231.34      248.28      7.04 o 
   2   3  14       66.78       78.03      3.85 o 
   3   3  14      124.43      148.41      5.00 o 
   4   3  14       76.49       78.11      3.33 o 
   5   3  14       31.17       37.46      1.51 o 
   6   3  14       92.17      100.42      3.22 o 
  -9   4  14       76.66       87.25      2.56 o 
  -8   4  14       46.88       50.92      1.67 o 
  -7   4  14        8.11        7.49      0.98 o 
  -6   4  14       21.34       19.86      1.30 o 
  -5   4  14        2.71        6.34      1.13 o 
  -4   4  14        6.87        5.60      0.63 o 
  -3   4  14       73.87       80.92      2.10 o 
  -2   4  14       60.93       60.04      2.31 o 
  -1   4  14       43.90       51.66      2.44 o 
   0   4  14      121.95      104.33      4.56 o 
   1   4  14       78.21       79.16      3.92 o 
   2   4  14       19.78       13.99      1.65 o 
   3   4  14        1.51        1.87      0.78 o 
   4   4  14      217.11      212.62      3.85 o 
   5   4  14        2.09        1.99      0.40 o 
   6   4  14       93.69      114.52      3.15 o 
  -9   5  14        0.16        0.40      0.28 o 
  -8   5  14       43.98       49.76      1.50 o 
  -7   5  14       51.12       48.73      1.74 o 
  -6   5  14      173.50      185.69      3.63 o 
  -5   5  14      156.34      163.85      3.55 o 
  -4   5  14       23.29       23.94      1.11 o 
  -3   5  14      234.62      215.10      4.22 o 
  -2   5  14      352.30      366.30      6.30 o 
  -1   5  14        7.21        3.20      0.63 o 
   0   5  14        9.75        6.95      1.27 o 
   1   5  14      104.01      109.59      4.44 o 
   2   5  14       27.15       28.00      2.21 o 
   3   5  14      512.23      497.40      6.05 o 
   4   5  14        9.11        7.62      0.74 o 
   5   5  14        6.01        6.83      0.96 o 
   6   5  14       40.70       45.39      1.73 o 
  -7   6  14       45.48       48.24      1.57 o 
  -6   6  14       36.05       37.28      1.52 o 
  -5   6  14        3.37        3.21      0.56 o 
  -4   6  14        0.29        1.08      0.34 o 
  -3   6  14       28.97       22.62      1.34 o 
  -2   6  14      102.41      100.76      2.77 o 
  -1   6  14       28.30       30.21      1.20 o 
   0   6  14       23.70       18.25      1.25 o 
   1   6  14       17.10       18.41      1.24 o 
   2   6  14        4.94        1.78      0.50 o 
   3   6  14        5.63        5.53      1.09 o 
   4   6  14       16.03       21.05      0.99 o 
   5   6  14        0.02        0.19      0.38 o 
  -6   7  14       48.82       54.59      2.40 o 
  -5   7  14        6.26        4.71      0.54 o 
  -4   7  14        6.46        7.75      0.71 o 
  -3   7  14       70.86       60.16      1.99 o 
  -2   7  14       44.52       41.23      2.48 o 
  -1   7  14      137.76      124.36      4.33 o 
   0   7  14       24.90       27.10      1.36 o 
   1   7  14       11.89       10.00      0.86 o 
   2   7  14      187.26      184.07      3.26 o 
   3   7  14        0.89        1.71      0.39 o 
   4   7  14       38.24       36.27      1.78 o 
  -5   8  14       43.73       53.36      1.87 o 
  -4   8  14       48.48       50.37      1.96 o 
  -3   8  14       23.09       26.69      1.67 o 
  -2   8  14       39.22       36.06      2.07 o 
  -1   8  14        0.13        0.33      0.52 o 
   0   8  14        9.40       15.86      0.88 o 
   1   8  14       45.40       41.32      1.40 o 
   2   8  14       47.55       50.75      1.43 o 
   3   8  14       60.40       70.19      2.20 o 
  -3   9  14       32.75       27.08      1.39 o 
  -2   9  14       38.30       36.82      1.75 o 
  -1   9  14       59.14       61.90      2.30 o 
   0   9  14        4.11        3.48      0.62 o 
   1   9  14       30.78       37.28      1.54 o 
  -2  -9  15      104.83      109.81      2.72 o 
  -1  -9  15        1.66        1.86      0.51 o 
   0  -9  15       88.90      101.91      2.87 o 
   1  -9  15       23.19       22.11      1.30 o 
  -3  -8  15       16.21       17.10      1.19 o 
  -2  -8  15       12.30       14.63      1.25 o 
  -1  -8  15       28.92       34.39      1.97 o 
   0  -8  15        0.49        3.30      0.73 o 
   1  -8  15        1.47        2.92      0.71 o 
   2  -8  15      120.93      126.86      3.37 o 
   3  -8  15       66.62       75.80      2.40 o 
  -6  -7  15        9.57       10.47      0.90 o 
  -5  -7  15      191.35      209.98      4.26 o 
  -4  -7  15       88.60       91.84      1.93 o 
  -3  -7  15       62.94       61.61      1.73 o 
  -2  -7  15       13.92       10.93      1.22 o 
  -1  -7  15        0.85        3.18      0.85 o 
   0  -7  15        0.07        0.27      0.52 o 
   1  -7  15      140.29      144.03      4.33 o 
   2  -7  15       39.20       38.92      2.16 o 
   3  -7  15        2.60        3.18      0.67 o 
   4  -7  15        7.16        7.55      0.61 o 
  -7  -6  15        7.95       10.52      0.62 o 
  -6  -6  15        8.80        7.94      0.97 o 
  -5  -6  15       55.33       67.35      2.78 o 
  -4  -6  15      272.80      272.11      3.70 o 
  -3  -6  15        7.30        9.19      0.79 o 
  -2  -6  15        4.02        5.80      1.01 o 
  -1  -6  15        7.19        9.16      1.28 o 
   0  -6  15       53.79       52.32      2.87 o 
   1  -6  15        7.60       11.52      1.41 o 
   2  -6  15       32.63       36.17      2.27 o 
   3  -6  15       42.86       48.46      1.74 o 
   4  -6  15      353.02      377.37      6.18 o 
   5  -6  15      244.86      253.37      4.73 o 
  -7  -5  15        0.08        0.86      0.37 o 
  -6  -5  15        7.75       10.63      1.21 o 
  -5  -5  15        7.85        6.86      1.08 o 
  -4  -5  15       74.55       71.10      2.08 o 
  -3  -5  15      225.45      210.11      3.75 o 
  -2  -5  15       11.56       15.33      1.08 o 
  -1  -5  15       35.85       37.91      2.53 o 
   0  -5  15        7.84        5.84      1.14 o 
   1  -5  15       16.62       14.13      1.64 o 
   2  -5  15       75.56       68.82      3.27 o 
   3  -5  15       23.22       20.23      1.68 o 
   4  -5  15      429.85      432.13     14.33 o 
   5  -5  15        5.26        6.76      0.61 o 
   6  -5  15       12.51       19.86      1.14 o 
  -8  -4  15       21.77       25.90      0.94 o 
  -7  -4  15      224.95      233.45      3.52 o 
  -6  -4  15       40.24       45.09      2.47 o 
  -5  -4  15        0.87        5.33      1.03 o 
  -4  -4  15       26.18       25.89      2.09 o 
  -3  -4  15       40.07       43.66      2.47 o 
  -2  -4  15       67.92       56.88      3.08 o 
  -1  -4  15       55.43       52.72      2.44 o 
   0  -4  15        5.96        7.94      1.35 o 
   1  -4  15        0.04        0.42      0.70 o 
   2  -4  15        1.12        1.92      0.50 o 
   3  -4  15       75.93       81.17      3.30 o 
   4  -4  15       85.19       79.05      5.84 o 
   5  -4  15        1.97        1.81      0.40 o 
   6  -4  15       32.03       35.92      1.64 o 
  -8  -3  15      120.85      129.81      2.45 o 
  -7  -3  15       36.61       38.60      1.55 o 
  -6  -3  15      312.41      341.52      4.94 o 
  -5  -3  15       28.27       35.58      2.37 o 
  -4  -3  15      596.47      629.22      9.84 o 
  -3  -3  15        2.85        8.71      1.46 o 
  -2  -3  15      249.70      284.64     14.30 o 
  -1  -3  15      132.37      140.80      4.51 o 
   0  -3  15      601.27      564.70     12.22 o 
   1  -3  15       12.02       16.75      1.31 o 
   2  -3  15       22.32       20.99      1.42 o 
   3  -3  15      136.87      151.10      7.65 o 
   4  -3  15       84.10       99.48      4.57 o 
   5  -3  15       28.70       28.44      1.28 o 
   6  -3  15       40.37       41.81      1.20 o 
  -9  -2  15      104.04       99.26      2.46 o 
  -8  -2  15       40.68       36.99      1.33 o 
  -7  -2  15       10.19       12.56      0.96 o 
  -6  -2  15        0.29        1.67      0.77 o 
  -5  -2  15        1.81        2.83      0.64 o 
  -4  -2  15        6.30        8.93      1.31 o 
  -3  -2  15      470.14      513.81     16.50 o 
  -2  -2  15      847.35      870.69     29.30 o 
  -1  -2  15      288.49      270.47      5.40 o 
   0  -2  15        1.59        4.61      0.79 o 
   1  -2  15      226.06      219.49      6.44 o 
   2  -2  15      283.14      277.17      7.09 o 
   3  -2  15      308.09      298.38      7.03 o 
   4  -2  15       28.05       25.20      1.31 o 
   5  -2  15       30.82       25.45      1.19 o 
   6  -2  15       14.40       13.91      0.72 o 
  -9  -1  15        2.16        1.31      0.42 o 
  -8  -1  15       22.89       28.59      1.21 o 
  -7  -1  15       28.52       22.41      1.24 o 
  -6  -1  15        1.36        3.20      0.62 o 
  -5  -1  15       14.46       16.34      3.44 o 
  -4  -1  15      267.95      288.34     17.25 o 
  -3  -1  15      133.43      145.09      3.21 o 
  -2  -1  15      106.10      111.26      3.09 o 
  -1  -1  15       91.01       81.66      5.83 o 
   0  -1  15      326.68      322.85      7.81 o 
   1  -1  15      140.30      130.36      4.99 o 
   2  -1  15       11.75       15.26      1.75 o 
   3  -1  15        0.05        1.02      0.62 o 
   4  -1  15      161.06      164.25      4.82 o 
   5  -1  15        1.33        3.74      0.50 o 
   6  -1  15       74.15       78.43      2.37 o 
  -9   0  15       26.86       29.69      1.47 o 
  -8   0  15       15.80       14.74      0.91 o 
  -7   0  15        0.80        1.42      0.46 o 
  -6   0  15       34.17       34.38      1.65 o 
  -5   0  15       31.99       28.69      1.58 o 
  -4   0  15      565.13      587.79     22.01 o 
  -3   0  15      172.78      183.43      3.42 o 
  -2   0  15      229.43      242.81      6.38 o 
  -1   0  15       10.49       13.47      1.13 o 
   0   0  15       68.26       65.41      3.57 o 
   1   0  15       76.97       87.67      4.10 o 
   2   0  15       48.82       49.02      3.03 o 
   3   0  15      188.19      183.29      5.50 o 
   4   0  15        0.11        0.08      0.51 o 
   5   0  15       29.04       34.25      1.91 o 
   6   0  15      102.15      120.76      2.98 o 
  -9   1  15        1.31        1.53      0.44 o 
  -8   1  15        0.80        2.74      0.45 o 
  -7   1  15        0.07        0.71      0.42 o 
  -6   1  15        4.75        8.20      0.85 o 
  -5   1  15        4.66        4.87      0.73 o 
  -4   1  15      239.48      247.25      7.66 o 
  -3   1  15      145.06      145.43      2.73 o 
  -2   1  15       15.71       19.94      2.51 o 
  -1   1  15        0.55        1.45      0.51 o 
   0   1  15       11.45       11.70      1.60 o 
   1   1  15        3.06        3.85      1.05 o 
   2   1  15        1.73        2.43      0.88 o 
   3   1  15        2.40        1.47      0.69 o 
   4   1  15       15.90       19.84      1.68 o 
   5   1  15       17.94       21.51      1.46 o 
   6   1  15        1.22        1.52      0.43 o 
  -9   2  15       75.05       77.99      2.21 o 
  -8   2  15       23.94       21.77      1.05 o 
  -7   2  15       49.96       52.39      1.82 o 
  -6   2  15       11.23        9.10      0.88 o 
  -5   2  15        2.00        1.13      0.46 o 
  -4   2  15       16.95       16.94      1.20 o 
  -3   2  15        0.00        1.43      0.51 o 
  -2   2  15        3.06        4.01      0.67 o 
  -1   2  15       39.56       37.96      1.76 o 
   0   2  15        2.81        1.80      0.78 o 
   1   2  15        5.88        5.54      1.16 o 
   2   2  15        0.32        1.68      0.75 o 
   3   2  15        3.68        5.00      0.98 o 
   4   2  15       28.36       32.18      2.03 o 
   5   2  15        5.55        9.05      0.71 o 
   6   2  15        9.54       17.60      1.12 o 
  -8   3  15       98.01      107.89      2.14 o 
  -7   3  15        1.09        1.83      0.45 o 
  -6   3  15       28.01       30.61      1.47 o 
  -5   3  15       39.62       39.19      1.72 o 
  -4   3  15      171.27      188.37      8.40 o 
  -3   3  15      435.66      409.86      5.65 o 
  -2   3  15        0.04        0.76      0.45 o 
  -1   3  15       12.95        9.66      0.94 o 
   0   3  15      182.59      185.92      5.82 o 
   1   3  15      102.49      106.95      4.39 o 
   2   3  15        1.99        3.93      0.98 o 
   3   3  15       19.33       21.94      1.82 o 
   4   3  15       44.06       43.46      2.20 o 
   5   3  15       24.05       19.29      0.88 o 
  -8   4  15       44.28       47.60      1.30 o 
  -7   4  15       41.56       51.92      1.65 o 
  -6   4  15      393.63      411.60      5.30 o 
  -5   4  15      119.27      129.72      4.64 o 
  -4   4  15      107.40      117.44      2.24 o 
  -3   4  15      119.23      128.35      3.09 o 
  -2   4  15        1.02        0.78      0.41 o 
  -1   4  15        6.57        3.36      0.92 o 
   0   4  15        4.47        4.61      1.12 o 
   1   4  15        9.52       12.66      1.56 o 
   2   4  15       26.27       22.87      1.92 o 
   3   4  15       29.05       28.81      1.42 o 
   4   4  15       26.75       29.30      1.24 o 
   5   4  15      128.84      139.60      3.48 o 
  -7   5  15       21.76       22.78      1.00 o 
  -6   5  15       34.54       42.28      1.51 o 
  -5   5  15       74.04       70.92      2.39 o 
  -4   5  15      200.75      192.45      3.65 o 
  -3   5  15        7.67       10.20      1.04 o 
  -2   5  15       31.55       31.41      1.48 o 
  -1   5  15       23.97       21.59      1.27 o 
   0   5  15       10.67       13.89      1.06 o 
   1   5  15        1.38        1.52      0.48 o 
   2   5  15      298.49      286.07      4.34 o 
   3   5  15        4.44        7.74      0.73 o 
   4   5  15       22.77       22.11      0.93 o 
   5   5  15       34.07       42.54      1.65 o 
  -6   6  15        1.91        4.86      0.75 o 
  -5   6  15        0.64        0.89      0.46 o 
  -4   6  15        8.05       10.75      0.76 o 
  -3   6  15        0.50        0.68      0.32 o 
  -2   6  15        7.23        8.76      0.76 o 
  -1   6  15       32.77       37.50      2.31 o 
   0   6  15       84.72       96.09      2.43 o 
   1   6  15        3.95        3.60      0.56 o 
   2   6  15       19.86       12.51      0.86 o 
   3   6  15      357.74      373.08      3.91 o 
   4   6  15        4.42        3.59      0.58 o 
  -4   7  15        0.34        0.38      0.33 o 
  -3   7  15       24.60       19.46      1.35 o 
  -2   7  15       30.69       34.25      1.93 o 
  -1   7  15        4.33        6.56      0.96 o 
   0   7  15       37.38       39.67      1.33 o 
   1   7  15       95.59       91.29      2.14 o 
   2   7  15      107.09      108.52      2.00 o 
   3   7  15       34.99       44.06      1.65 o 
  -3   8  15       24.70       24.11      1.20 o 
  -2   8  15       95.74       94.71      2.63 o 
  -1   8  15       16.03       14.29      1.11 o 
   0   8  15        0.23        0.57      0.38 o 
   1   8  15       47.83       48.56      1.70 o 
  -2  -8  16       61.76       68.63      1.95 o 
  -1  -8  16       45.17       49.17      1.85 o 
   0  -8  16      116.45      132.04      3.08 o 
  -3  -7  16       22.14       19.56      1.12 o 
  -2  -7  16      157.55      179.81      3.82 o 
  -1  -7  16       12.32       13.75      1.20 o 
   0  -7  16       32.46       36.98      1.27 o 
   1  -7  16       12.45       12.79      0.79 o 
   2  -7  16       21.92       25.15      1.41 o 
   3  -7  16        2.47        1.53      0.42 o 
  -5  -6  16       31.65       26.49      1.00 o 
  -4  -6  16       31.44       32.74      1.51 o 
  -3  -6  16        0.35        0.39      0.39 o 
  -2  -6  16       33.30       39.61      2.03 o 
  -1  -6  16      339.40      361.99     16.13 o 
   0  -6  16       65.90       57.96      1.82 o 
   1  -6  16        0.01        0.53      0.35 o 
   2  -6  16      103.28      105.77      3.25 o 
   3  -6  16       21.03       20.30      1.36 o 
   4  -6  16       43.07       45.46      1.67 o 
  -6  -5  16      195.24      231.88      3.32 o 
  -5  -5  16        0.07        1.32      0.52 o 
  -4  -5  16        7.51        7.87      0.91 o 
  -3  -5  16       33.50       32.25      1.78 o 
  -2  -5  16      190.98      203.43      4.87 o 
  -1  -5  16      166.40      168.45      4.98 o 
   0  -5  16       12.86       15.66      1.07 o 
   1  -5  16       55.75       59.10      2.00 o 
   2  -5  16        0.16        0.53      0.53 o 
   3  -5  16      238.74      253.48      9.56 o 
   4  -5  16        1.51        1.26      0.47 o 
  -7  -4  16       97.42       97.46      1.80 o 
  -6  -4  16       48.09       50.05      1.55 o 
  -5  -4  16       23.47       26.72      1.25 o 
  -4  -4  16        0.13        2.79      0.68 o 
  -3  -4  16       92.73       90.49      3.12 o 
  -2  -4  16       61.70       57.79      3.19 o 
  -1  -4  16      231.46      242.66      4.60 o 
   0  -4  16        2.78        5.17      2.44 o 
   1  -4  16      249.71      260.35      6.09 o 
   2  -4  16       80.19       85.31      3.41 o 
   3  -4  16      113.77      109.04      3.58 o 
   4  -4  16       18.49       23.66      1.52 o 
   5  -4  16        1.54        3.07      0.48 o 
  -7  -3  16      156.77      172.53      3.82 o 
  -6  -3  16        0.37        0.71      0.37 o 
  -5  -3  16       63.94       70.21      2.08 o 
  -4  -3  16       44.94       35.30      1.52 o 
  -3  -3  16       16.11       23.96      1.93 o 
  -2  -3  16      341.00      373.36      4.94 o 
  -1  -3  16      323.68      334.16      6.07 o 
   0  -3  16       43.76       52.83      2.88 o 
   1  -3  16        0.34        1.16      0.69 o 
   2  -3  16        6.02        5.08      1.03 o 
   3  -3  16        1.58        2.03      0.71 o 
   4  -3  16        7.35        6.21      0.88 o 
   5  -3  16      137.38      146.28      3.06 o 
  -8  -2  16       70.94       74.13      2.11 o 
  -7  -2  16       21.34       21.92      1.02 o 
  -6  -2  16        9.72        9.57      2.19 o 
  -5  -2  16        0.74        1.56      0.47 o 
  -4  -2  16      265.18      272.39      5.07 o 
  -3  -2  16        1.37        4.19      0.96 o 
  -2  -2  16       96.39      102.95      2.68 o 
  -1  -2  16       13.61       15.40      1.08 o 
   0  -2  16       10.43       11.21      1.44 o 
   1  -2  16        7.74        8.87      1.30 o 
   2  -2  16        7.62        8.77      1.27 o 
   3  -2  16        0.04        1.24      0.64 o 
   4  -2  16        1.44        0.27      0.43 o 
   5  -2  16       40.68       47.06      1.81 o 
  -8  -1  16       41.89       33.02      1.49 o 
  -7  -1  16       13.57       10.66      0.76 o 
  -6  -1  16        6.93       10.91      0.85 o 
  -5  -1  16        0.36        0.86      0.58 o 
  -4  -1  16      206.81      210.66      7.13 o 
  -3  -1  16       48.40       53.61      2.88 o 
  -2  -1  16      102.74      102.13      2.71 o 
  -1  -1  16        0.36        0.11      0.39 o 
   0  -1  16       73.83       66.36      3.36 o 
   1  -1  16      130.08      136.31      4.73 o 
   2  -1  16       34.18       42.99      2.61 o 
   3  -1  16       24.69       20.12      1.72 o 
   4  -1  16        5.61        8.02      1.01 o 
   5  -1  16       46.95       55.66      1.94 o 
  -8   0  16        7.07        8.37      0.55 o 
  -7   0  16       10.35       11.30      0.78 o 
  -6   0  16        0.86        0.39      0.36 o 
  -5   0  16      347.64      386.50      8.02 o 
  -4   0  16        2.02        5.00      0.99 o 
  -3   0  16      137.64      136.81      3.04 o 
  -2   0  16      250.32      277.59      4.44 o 
  -1   0  16      333.06      327.29      7.27 o 
   0   0  16       54.77       58.49      3.17 o 
   1   0  16       46.56       37.84      2.55 o 
   2   0  16       64.07       63.95      3.16 o 
   3   0  16        0.76        1.56      0.64 o 
   4   0  16       14.23       14.11      1.26 o 
   5   0  16        1.30        0.85      0.35 o 
  -8   1  16        2.30        6.30      0.47 o 
  -7   1  16       42.83       50.72      1.56 o 
  -6   1  16       26.77       25.44      1.24 o 
  -5   1  16       73.31       68.00      3.20 o 
  -4   1  16       43.71       48.26      2.20 o 
  -3   1  16        1.37        1.57      0.46 o 
  -2   1  16        6.94       10.54      0.92 o 
  -1   1  16       99.80      109.33      4.19 o 
   0   1  16      152.34      158.60      5.12 o 
   1   1  16        8.20       11.28      1.47 o 
   2   1  16        3.95        5.85      1.06 o 
   3   1  16       20.44       17.66      1.55 o 
   4   1  16       58.66       67.75      2.56 o 
   5   1  16       24.75       25.88      1.42 o 
  -7   2  16       14.70       20.27      0.97 o 
  -6   2  16        3.43        6.54      0.67 o 
  -5   2  16       40.21       48.93      2.10 o 
  -4   2  16       17.86       18.02      2.29 o 
  -3   2  16      224.71      243.62      3.98 o 
  -2   2  16       66.63       66.20      3.09 o 
  -1   2  16      109.39      103.38      4.01 o 
   0   2  16        4.29        9.01      1.33 o 
   1   2  16        0.76        3.02      0.94 o 
   2   2  16       45.68       41.00      2.45 o 
   3   2  16       43.78       46.71      2.36 o 
   4   2  16       26.68       25.22      1.49 o 
   5   2  16        0.56        0.66      0.36 o 
  -7   3  16       10.46       15.09      0.78 o 
  -6   3  16       23.40       31.65      1.26 o 
  -5   3  16        0.32        1.68      0.67 o 
  -4   3  16       84.61       88.20      3.40 o 
  -3   3  16       88.87       99.87      2.49 o 
  -2   3  16       87.09       98.98      2.51 o 
  -1   3  16      209.86      237.88      5.95 o 
   0   3  16      104.79       98.86      3.89 o 
   1   3  16       91.80       87.09      3.57 o 
   2   3  16      101.89      107.36      3.73 o 
   3   3  16      236.05      258.16      5.15 o 
   4   3  16        0.23        0.54      0.27 o 
  -7   4  16       39.75       37.65      1.59 o 
  -6   4  16      111.70      117.58      2.17 o 
  -5   4  16       78.47       90.19      2.01 o 
  -4   4  16      110.62      113.20      3.65 o 
  -3   4  16       31.52       40.13      1.51 o 
  -2   4  16        0.84        1.68      0.54 o 
  -1   4  16       19.34       21.51      1.77 o 
   0   4  16       94.39      113.46      3.98 o 
   1   4  16       17.40       15.74      1.51 o 
   2   4  16        5.74        3.86      0.57 o 
   3   4  16        4.19        4.28      0.52 o 
   4   4  16        0.28        0.07      0.34 o 
  -6   5  16        2.20        1.34      0.43 o 
  -5   5  16        6.62        8.02      0.92 o 
  -4   5  16      290.22      307.55      5.46 o 
  -3   5  16      145.79      160.75      3.29 o 
  -2   5  16        7.68        8.72      0.67 o 
  -1   5  16       39.32       34.95      2.07 o 
   0   5  16       20.14       23.70      1.16 o 
   1   5  16       89.54       77.80      2.01 o 
   2   5  16      118.86      126.81      2.40 o 
   3   5  16       11.48       14.56      0.72 o 
  -3   6  16       24.11       23.89      1.30 o 
  -2   6  16       17.84       19.66      1.35 o 
  -1   6  16       51.47       53.04      2.29 o 
   0   6  16        8.21        5.75      0.83 o 
   1   6  16      128.37      124.45      2.14 o 
   2   6  16        6.87        6.68      0.48 o 
  -2   7  16      127.27      136.76      2.83 o 
  -1   7  16        7.63        8.42      0.80 o 
   0   7  16        5.89        6.04      0.67 o 
   1  -6  17       55.38       58.47      1.86 o 
  -4  -5  17       21.31       25.64      1.36 o 
  -3  -5  17      136.18      149.62      3.27 o 
  -2  -5  17      143.69      135.96      2.92 o 
  -1  -5  17       17.08       15.38      1.04 o 
   0  -5  17       30.05       42.09      1.86 o 
   1  -5  17       24.81       22.04      1.38 o 
   2  -5  17       49.55       55.74      2.05 o 
   3  -5  17       37.13       34.81      1.43 o 
  -5  -4  17       78.04       78.10      2.45 o 
  -4  -4  17        2.78        2.92      0.64 o 
  -3  -4  17       26.34       22.80      1.46 o 
  -2  -4  17       79.23       87.87      2.63 o 
  -1  -4  17       14.51       18.76      1.34 o 
   0  -4  17        4.82        3.29      0.71 o 
   1  -4  17        0.47        0.67      0.51 o 
   2  -4  17       22.47       21.44      1.44 o 
   3  -4  17      210.81      225.16      4.04 o 
  -6  -3  17        1.85        3.51      0.58 o 
  -5  -3  17       30.83       31.30      1.30 o 
  -4  -3  17        8.03        6.18      0.89 o 
  -3  -3  17       43.96       48.16      2.22 o 
  -2  -3  17        1.13        0.73      0.44 o 
  -1  -3  17       18.42       20.70      1.53 o 
   0  -3  17       53.09       61.92      2.68 o 
   1  -3  17        3.53        7.05      0.99 o 
   2  -3  17        3.19        4.67      0.83 o 
   3  -3  17       25.49       28.31      1.58 o 
  -6  -2  17       44.13       43.50      1.22 o 
  -5  -2  17      287.86      324.89      3.57 o 
  -4  -2  17        0.22        0.18      0.46 o 
  -3  -2  17       46.67       49.36      2.32 o 
  -2  -2  17        0.89        1.56      0.66 o 
  -1  -2  17       22.45       22.93      1.69 o 
   0  -2  17        5.83        6.76      1.02 o 
   1  -2  17        9.26        9.41      1.17 o 
   2  -2  17      182.10      177.97      4.43 o 
   3  -2  17        7.07        6.51      0.84 o 
   4  -2  17        1.12        3.08      0.51 o 
  -6  -1  17       17.16       25.28      0.97 o 
  -5  -1  17       64.02       71.14      1.72 o 
  -4  -1  17       27.20       33.89      1.98 o 
  -3  -1  17      443.91      481.65      7.23 o 
  -2  -1  17       56.90       65.02      1.83 o 
  -1  -1  17      154.11      167.39      4.54 o 
   0  -1  17        0.50        0.29      0.52 o 
   1  -1  17        1.90        4.26      0.85 o 
   2  -1  17        3.48        3.82      0.79 o 
   3  -1  17       10.30        9.71      1.02 o 
   4  -1  17      269.50      280.24      4.12 o 
  -6   0  17       33.19       32.29      1.09 o 
  -5   0  17      110.50      129.96      2.30 o 
  -4   0  17        2.59        4.68      0.84 o 
  -3   0  17      160.35      141.83      3.93 o 
  -2   0  17      361.35      400.71      4.51 o 
  -1   0  17        8.30        8.14      1.11 o 
   0   0  17       94.10      106.56      3.74 o 
   1   0  17       45.28       41.63      2.34 o 
   2   0  17        0.55        3.48      0.75 o 
   3   0  17        1.35        1.27      0.51 o 
   4   0  17       12.83       11.56      0.85 o 
  -6   1  17        5.12        2.37      0.57 o 
  -5   1  17        1.78        3.97      0.46 o 
  -4   1  17       99.59      111.77      3.46 o 
  -3   1  17       31.96       33.22      1.90 o 
  -2   1  17        6.10        5.39      0.58 o 
  -1   1  17        3.59        8.74      1.15 o 
   0   1  17      261.66      278.00      5.97 o 
   1   1  17       95.01      100.50      3.54 o 
   2   1  17        0.70        0.67      0.53 o 
   3   1  17        0.07        0.75      0.44 o 
   4   1  17        7.31        8.73      0.80 o 
  -6   2  17      169.00      187.87      3.74 o 
  -5   2  17        0.04        1.90      0.58 o 
  -4   2  17       46.08       44.66      2.13 o 
  -3   2  17       76.78       74.17      1.79 o 
  -2   2  17       62.20       66.00      2.26 o 
  -1   2  17      149.37      163.96      4.40 o 
   0   2  17       38.60       47.28      2.43 o 
   1   2  17       53.93       51.34      2.45 o 
   2   2  17        0.32        0.23      0.41 o 
   3   2  17        0.21        0.47      0.27 o 
  -6   3  17        7.32        6.74      0.71 o 
  -5   3  17       90.99       95.18      2.76 o 
  -4   3  17       66.97       82.92      2.69 o 
  -3   3  17      187.43      199.44      4.38 o 
  -2   3  17       17.47       21.48      1.47 o 
  -1   3  17       17.13       21.06      1.55 o 
   0   3  17       39.59       36.63      2.04 o 
   1   3  17       30.00       29.01      1.77 o 
   2   3  17        3.78        5.08      0.53 o 
   3   3  17      113.44      123.41      2.93 o 
  -5   4  17       14.31       11.83      0.90 o 
  -4   4  17        9.67        8.40      0.81 o 
  -3   4  17       16.90       22.28      0.83 o 
  -2   4  17       89.96       95.27      2.79 o 
  -1   4  17       16.77       18.27      1.35 o 
   0   4  17        0.06       -0.05      0.28 o 
   1   4  17       13.24       11.67      0.72 o 
   2   4  17       78.61       96.45      2.35 o 
  -2   5  17       12.50       13.24      0.94 o 
  -1   5  17       20.93       21.23      1.28 o 
   0   5  17       21.07       27.52      1.44 o 
   1   5  17       35.62       42.66      1.63 o 
   0  -3  18       28.61       21.32      1.19 o 
   1  -3  18       15.80       20.28      1.15 o 
  -1  -2  18      106.61      129.17      2.88 o 
   0  -2  18       28.43       28.66      1.49 o 
   1  -2  18        1.47        0.69      0.40 o 
   2  -2  18        1.61        1.53      0.40 o 
  -4  -1  18      161.94      179.03      3.22 o 
  -1  -1  18        6.79       10.03      0.92 o 
   0  -1  18       46.13       42.53      1.89 o 
   1  -1  18       38.44       39.51      1.79 o 
   2  -1  18       32.51       34.99      1.53 o 
  -4   0  18        3.67        1.98      0.44 o 
  -1   0  18       90.06       82.24      2.52 o 
   0   0  18       11.54       12.40      1.08 o 
   1   0  18       38.54       37.19      1.73 o 
   2   0  18        4.61        5.50      0.64 o 
  -1   1  18       24.15       28.41      1.48 o 
   0   1  18       82.44      111.14      2.97 o 
   1   1  18      136.57      143.03      3.25 o 
  -1   2  18       18.90       16.70      1.10 o 
   0   2  18       33.13       30.86      1.51 o 
   1   2  18        0.16        0.38      0.36 o 
                                                 
